# Supplementary material for: Sudangrass, an alternative lignocellulosic feedstock for bioenergy in Argentina
Source: PLoS One. 2019 May 23;14(5):e0217435. doi: 10.1371/journal.pone.0217435 (PMC6532932; doi:10.1371/journal.pone.0217435)
Supplement: S1 Table — Columns in the table show: Date, Mean Temperature at 150cm height, Maximum Temperature at 150cm height, Minimum Temperature at 150cm height, Rainfall, Mean humidity, Soil temperature at 10cm depth, Mean Wind speed at 200cm, and Mean Maximum wind speed. (XLS) [file pone.0217435.s001.xls]

## Sheet: Daily data
S1 Appendix. Climatic data at Manfredi Research Experimental Station, 2012-2013 campaign
Date	Mean Temperatura_150cm	Maximum Temperature_150cm	Minimum Temperature_150cm	Rainfall	Mean humidity	Soil temperature_10cm_Mean	Wind speed_200cm_Mean	Maximum wind speed
2012-11-14 00:00:00.0
2012-11-15 00:00:00.0	21.75417	31.2	11.7	0.0	53	23.89584	7.818752	29.3
2012-11-16 00:00:00.0	22.80208	31.7	11.0	0.25	50	24.69931	5.830555	27.1
2012-11-17 00:00:00.0	23.98264	31.3	17.4	0.0	58	25.22501	8.894444	32.2
2012-11-18 00:00:00.0	22.09444	29.4	13.9	0.0	71	25.59445	3.011111	27.8
2012-11-19 00:00:00.0	23.32569	33.5	13.4	0.0	57	26.46805	3.938194	20.9
2012-11-20 00:00:00.0	27.09167	35.8	17.7	0.0	46	26.77361	13.4625	35.4
2012-11-21 00:00:00.0	28.4993	38.6	19.3	31.25	48	27.32986	13.6375	43.9
2012-11-22 00:00:00.0	22.04791	31.4	16.9	1.75	86	25.01667	11.35	49.8
2012-11-23 00:00:00.0	20.175	26.4	16.8	0.0	81	23.3625	4.500002	23.7
2012-11-24 00:00:00.0	21.7632	28.6	14.2	0.0	58	24.64514	4.365278	22.1
2012-11-25 00:00:00.0	22.49861	31.1	14.1	0.0	52	24.55902	11.76458	41.5
2012-11-26 00:00:00.0	22.52014 Emergence	32.3	13.6	7.25	60	24.85278	4.840974	25.9
2012-11-27 00:00:00.0	25.60277	34.9	16.0	0.0	49	25.36389	7.720142	39.0
2012-11-28 00:00:00.0	22.0361	34.4	15.5	31.5	80	24.86389	3.756945	49.8
2012-11-29 00:00:00.0	22.17222	28.1	17.4	4.75	74	24.36667	4.891667	23.8
2012-11-30 00:00:00.0	20.48194	24.2	16.1	1.5	83	23.70625	4.166667	32.8
2012-12-01 00:00:00.0	20.96528	27.6	16.9	0.0	74	23.12778	3.645139	22.6
2012-12-02 00:00:00.0	25.46389	34.6	16.2	0.0	55	24.29653	12.32084	39.2
2012-12-03 00:00:00.0	25.31944	33.2	18.4	26.5	77	25.92916	9.775694	42.7
2012-12-04 00:00:00.0	23.23542	29.4	20.1	0.0	86	25.17847	4.090278	45.2
2012-12-05 00:00:00.0	25.61596	32.4	18.7	0.0	77	26.49861	7.085417	23.4
2012-12-06 00:00:00.0	2895764	39.7	23.3	0.5	77	28.59235	14.18056	62.3
2012-12-07 00:00:00.0	20.83541	27.4	13.8	0.0	54	26.9868	6.740277	40.4
2012-12-08 00:00:00.0	22.47987	31.5	12.8	0.0	51	26.90208	7.098611	22.7
2012-12-09 00:00:00.0	25.52501	34.2	14.9	0.0	53	27.22083	13.47083	36.3
2012-12-10 00:00:00.0	27.3507	37.8	22.8	0.0	54	27.79653	11.74584	61.9
2012-12-11 00:00:00.0	23.50764	33.2	12.5	0.0	47	27.13194	5.08264	22.3
2012-12-12 00:00:00.0	27.22083	37.4	17.2	0.0	45	28.33889	8.043748	31.6
2012-12-13 00:00:00.0	25.35764	32.6	14.9	0.0	39	28.68195	6.577083	27.1
2012-12-14 00:00:00.0	26.34722	37.2	16.2	23.75	56	28.37083	13.45417	40.8
2012-12-15 00:00:00.0	24.95625	32.5	17.6	0.0	65	27.44028	13.10764	40.5
2012-12-16 00:00:00.0	2549236	33.0	20.5	14.75	70	28.14654	5.336807	31.5
2012-12-17 00:00:00.0	21.94236	26.1	14.0	10.75	71	27.25277	5.142362	23.3
2012-12-18 00:00:00.0	18.61666	24.4	14.3	1.5	90	24.10833	3.345139	17.8
2012-12-19 00:00:00.0	23.71181	30.5	17.1	13.5	88	25.48195	9.708334	77.7
2012-12-20 00:00:00.0	19.85875	27.7	15.3	0.0	74	24.56363	7.462936	40.4
2012-12-21 00:00:00.0	21.14861	27.7	13.0	0.0	66	24.78889	4.986807	22.0
2012-12-22 00:00:00.0	22.62778	30.2	15.2	0.0	76	25.1368	11.90625	43.4
2012-12-23 00:00:00.0	25.54653	33.9	18.1	0.0	75	26.41459	10.42778	36.2
2012-12-24 00:00:00.0	30.75764	39.7	23.4	0.0	59	28.37084	13.07083	42.1
2012-12-25 00:00:00.0	24.41597	31.5	18.4	0.0	40	28.2111	12.63403	57.0
2012-12-26 00:00:00.0	1965973	27.2	11.4	0.0	53	27.10347	4.19375	27.5
2012-12-27 00:00:00.0	19.03472	27.0	11.9	0.0	65	25.84445	5.952778	24.7
2012-12-28 00:00:00.0	21.62778	31.8	11.0	0.0	53	25.75485	11.29097	31.7
2012-12-29 00:00:00.0	24.06875	34.5	14.8	0.0	54	26.55	10.56389	32.1
2012-12-30 00:00:00.0	26.96042	37.6	16.3	0.0	52	27.69514	12.28889	32.6
2012-12-31 00:00:00.0	26.07847	32.7	21.9	1.0	57	27.91459	6.994443	35.0
2013-01-01 00:00:00.0	19.65278	26.4	12.3	0.0	49	26.68472	6.101389	27.6
2013-01-02 00:00:00.0	18.84167	28.8	8.1	0.0	52	25.99375	9.52361	34.6
2013-01-03 00:00:00.0	22.6632	31.6	13.0	0.0	52	26.37153	12.65208	34.8
2013-01-04 00:00:00.0	22.42223	34.7	16.0	88.25	75	26.31667	5.929167	33.3
2013-01-05 00:00:00.0	2252222	30.5	19.0	2.0	81	24.37777	4.103474	27.2
2013-01-06 00:00:00.0	23.6	30.4	19.2	0.0	79	24.79028	6.818751	24.3
2013-01-07 00:00:00.0	25.55347	34.7	18.7	0.75	75	26.56042	5.399303	22.0
2013-01-08 00:00:00.0	21.92014	27.7	18.5	5.0	89	25.72917	3.790278	25.6
2013-01-09 00:00:00.0	23.41389	31.5	16.5	0.0	74	25.44236	2.182639	13.8
2013-01-10 00:00:00.0	26.72431	34.7	19.3	0.0	71	27.10069	6.875	24.1
2013-01-11 00:00:00.0	26.49792	33.8	19.3	0.0	66	27.08402	7.907639	29.2
2013-01-12 00:00:00.0	25.525	33.5	18.2	0.0	64	27.11042	7.063195	25.6
2013-01-13 00:00:00.0	25.34931	32.8	16.4	0.25	66	28.00903	4.152778	18.0
2013-01-14 00:00:00.0	24.14236	31.4	18.0	0.25	69	28.32779	2.863195	15.1
2013-01-15 00:00:00.0	2543264	33.8	15.7	0.0	61	28.54237	4.874305	19.4
2013-01-16 00:00:00.0	25.74167	33.9	20.1	0.25	71	28.71319	3.989584	27.2
2013-01-17 00:00:00.0	24.05	30.4	19.7	0.0	77	28.14722	6.500694	23.6
2013-01-18 00:00:00.0	24.01945	32.8	15.0	0.0	65	28.90417	2.25	13.4
2013-01-19 00:00:00.0	23.53819	31.7	15.0	0.0	70	29.55695	3.035417	19.2
2013-01-20 00:00:00.0	22.11805	29.4	14.2	0.0	70	29.02361	3.111112	21.1
2013-01-21 00:00:00.0	23.29028	30.8	15.6	0.0	60	29.18472	3.873612	17.8
2013-01-22 00:00:00.0	24.62084	32.5	16.1	0.0	59	29.68403	2.780555	17.0
2013-01-23 00:00:00.0	26.74445	37.0	17.5	0.0	59	30.44514	2.509722	14.1
2013-01-24 00:00:00.0	28.8	40.0	21.0	0.0	52	31.29236	5.221529	50.3
2013-01-25 00:00:00.0	2242569	27.6	18.0	0.0	65	29.88958	4.071527	23.9
2013-01-26 00:00:00.0	20.91528	31.6	9.9	0.0	65	28.73611	5.549306	30.4
2013-01-27 00:00:00.0	25.38264	35.8	14.5	0.0	52	29.09236	9.586112	35.0
2013-01-28 00:00:00.0	26.21111	33.1	19.4	3.5	59	29.53472	3.242362	19.2
2013-01-29 00:00:00.0	24.52639	32.8	19.3	0.25	72	28.84445	3.753471	29.2
2013-01-30 00:00:00.0	25.83889	36.0	16.1	44.25	65	28.83333	4.783334	32.1
2013-01-31 00:00:00.0	23.71319	30.7	18.4	0.0	86	27.16736	6.000693	29.8
2013-02-01 00:00:00.0	27.11944	35.8	21.3	5.25	79	27.59792	6.170833	26.0
2013-02-02 00:00:00.0	25.22778	31.6	19.2	0.0	72	27.31667	6.00625	53.8
2013-02-03 00:00:00.0	22.175	28.3	16.7	0.0	75	27.27847	3.855555	16.3
2013-02-04 00:00:00.0	2210695	29.4	15.3	0.0	69	27.09792	6.92361	29.8
2013-02-05 00:00:00.0	23.19584	31.1	15.8	0.0	74	27.53264	4.869444	19.7
2013-02-06 00:00:00.0	23.80138	30.3	16.2	0.0	72	28.35834	3.456249	24.2
2013-02-07 00:00:00.0	22.45625	30.9	12.6	0.0	70	28.33195	3.250695	17.6
2013-02-08 00:00:00.0	22.94167	32.2	13.4	0.0	72	28.37638	3.772917	22.5
2013-02-09 00:00:00.0	24.74445	33.4	16.7	0.0	71	28.73472	5.068056	25.8
2013-02-10 00:00:00.0	22.37361	28.2	18.3	0.0	83	27.37986	5.061806	29.1
2013-02-11 00:00:00.0	24.05278	34.3	15.5	0.0	72	28.06944	2.096528	15.0
2013-02-12 00:00:00.0	26.31389	37.6	16.4	0.0	63	29.33195	3.671528	20.8
2013-02-13 00:00:00.0	21.86458	25.5	18.8	0.5	85	27.72709	3.514583	26.4
2013-02-14 00:00:00.0	2334861	33.0	15.8	0.0	74	27.55208	2.121527	14.1
2013-02-15 00:00:00.0	25.29098	33.9	16.5	0.0	73	28.80556	3.949999	25.0
2013-02-16 00:00:00.0	25.46736	34.8	18.0	23.75	71	28.95833	4.539583	28.0
2013-02-17 00:00:00.0	21.9993	29.6	18.2	4.75	76	26.20556	9.627083	53.1
2013-02-18 00:00:00.0	17.05556	20.1	13.3	3.75	79	22.31389	2.606251	15.8
2013-02-19 00:00:00.0	1490208	18.1	12.6	1.5	94	20.97777	2.068751	13.0
2013-02-20 00:00:00.0	16.7375	21.7	14.5	0.25	93	21.1132	2.464584	15.8
2013-02-21 00:00:00.0	20.31457	27.6	16.5	0.0	83	22.88056	2.498611	16.9
2013-02-22 00:00:00.0	20.64375	28.0	13.2	0.0	80	23.24444	6.011112	25.8
2013-02-23 00:00:00.0	24.34305	29.6	21.2	1.25	82	24.68749	7.884026	34.9
2013-02-24 00:00:00.0	2400209	29.1	17.9	0.0	75	25.73542	6.969444	32.7
2013-02-25 00:00:00.0	17.6868	26.2	11.1	0.0	75	24.50973	4.247916	20.2
2013-02-26 00:00:00.0	16.97986	25.9	7.9	0.0	71	24.1618	4.115277	19.5
2013-02-27 00:00:00.0	20.525	29.2	12.0	0.0	66	24.23403	9.363197	33.7
2013-02-28 00:00:00.0	22.44444	30.2	15.8	0.0	67	24.77987	11.20278	36.7
2013-03-01 00:00:00.0	2333264	32.7	15.1	0.0	69	25.08681	11.12847	54.5
2013-03-02 00:00:00.0	21.85486	27.7	16.5	0.0	66	25.55069	12.75	48.3
2013-03-03 00:00:00.0	16.65347	24.5	9.8	0.0	78	24.02013	4.947917	22.8
2013-03-04 00:00:00.0	15.78333	26.2	7.2	0.0	77	23.50139	2.490278	16.6
2013-03-05 00:00:00.0	18.05139	28.8	7.1	0.0	74	23.85625	5.452082	23.6
2013-03-06 00:00:00.0	22.43749	33.8	14.7	0.0	63	24.76737	7.125	30.3
2013-03-07 00:00:00.0	21.35765	29.9	12.4	0.0	73	25.15486	4.703473	25.3
2013-03-08 00:00:00.0	23.36179	31.5	16.1	0.0	78	25.49167	3.327084	21.0
2013-03-09 00:00:00.0	24.65625	34.6	17.4	6.75	84	26.62361	4.362501	25.2
2013-03-10 00:00:00.0	22.56597	28.1	16.9	0.0	76	25.40487	5.429859	37.0
2013-03-11 00:00:00.0	18.64514	27.1	11.5	0.0	85	23.34445	3.756249	23.2
2013-03-12 00:00:00.0	20.76389	28.5	15.4	1.75	77	23.99375	3.511111	20.3
2013-03-13 00:00:00.0	15.10347	18.1	12.6	21.25	99	21.61042	3.129168	27.8
2013-03-14 00:00:00.0	13.45903	15.3	11.7	0.0	96	18.85278	3.761112	14.2
2013-03-15 00:00:00.0	14.68472	20.4	9.6	0.0	85	18.71319	2.109722	15.7
2013-03-16 00:00:00.0	15.66111	20.7	12.9	0.0	83	19.28124	2.902778	15.9
2013-03-17 00:00:00.0	15.87292	18.7	13.6	0.0	83	19.02152	2.32014	15.6
2013-03-18 00:00:00.0	15.51458	24.0	6.4	0.0	71	19.16945	2.588889	15.6
2013-03-19 00:00:00.0	17.10973	25.5	10.1	0.0	81	20.01528	1.784028	12.6
2013-03-20 00:00:00.0	16.99166	27.5	8.6	0.0	79	20.66389	2.335417	16.0
2013-03-21 00:00:00.0	18.88055	28.9	9.4	0.0	75	21.60208	2.588195	18.4
2013-03-22 00:00:00.0	19.53333	29.3	9.6	14.75	72	22.18958	4.379862	24.3
2013-03-23 00:00:00.0	19.66389	25.1	15.5	0.25	84	21.65903	5.089582	23.3
2013-03-24 00:00:00.0	18.97847	27.7	11.2	0.25	78	20.84375	5.039583	27.7
2013-03-25 00:00:00.0	19.52222	27.0	14.5	0.25	73	21.39515	4.452777	29.0
2013-03-26 00:00:00.0	16.87986	27.9	6.6	0.0	65	20.68888	2.302779	14.1
2013-03-27 00:00:00.0	17.17222	27.8	7.1	0.0	70	20.55555	3.658333	21.5
2013-03-28 00:00:00.0	17.78125	27.8	7.6	0.0	71	20.8368	4.75625	23.1
2013-03-29 00:00:00.0	18.47361	27.2	9.0	0.0	74	20.95555	6.372917	28.1
2013-03-30 00:00:00.0	20.7368	30.5	11.6	0.0	72	21.66875	5.718749	26.8
2013-03-31 00:00:00.0	18.78819	26.4	12.4	19.25	87	22.06806	7.284027	37.3
2013-04-01 00:00:00.0	18.48402	23.7	15.2	3.25	88	21.46041	5.0875	30.8
2013-04-02 00:00:00.0	16.62014	21.3	13.7	3.75	90	20.56805	5.395139	21.9
2013-04-03 00:00:00.0	15.54236	24.7	7.4	0.0	80	19.59305	2.716667	18.9
2013-04-04 00:00:00.0	17.41597	29.2	8.0	0.0	74	20.20278	2.122916	21.3
2013-04-05 00:00:00.0	19.01944	30.6	9.1	0.0	65	20.39584	3.545139	19.8
2013-04-06 00:00:00.0	16.49514	23.5	9.9	0.0	71	19.89098	4.52222	40.2
2013-04-07 00:00:00.0	13.38264	24.1	3.8	0.0	70	18.68473	3.625	25.1
2013-04-08 00:00:00.0	16.55903	26.6	7.4	0.0	70	19.27847	3.460417	20.9
2013-04-09 00:00:00.0	15.25069	26.1	4.4	0.0	72	18.96458	5.768748	27.9
2013-04-10 00:00:00.0	17.37153	24.0	12.2	0.0	85	19.22361	3.509027	18.6
2013-04-11 00:00:00.0	17.30763	19.1	15.1	0.0	97	19.30208	3.81875	35.8
2013-04-12 00:00:00.0	15.94792	21.5	8.2	0.0	66	18.55139	6.613195	33.0
2013-04-13 00:00:00.0	11.4	22.5	1.7	0.0	70	17.03611	3.341668	17.0
2013-04-14 00:00:00.0	15.58472	29.7	4.0	0.0	72	17.89792	1.79375	14.3
2013-04-15 00:00:00.0	18.22709	31.9	7.8	0.0	67	19.14583	2.581944	11.6
2013-04-16 00:00:00.0	18.50417	30.3	7.3	0.0	69	19.64792	3.7	21.5
2013-04-17 00:00:00.0	19.425	30.2	8.7	0.0	70	19.88889	6.993055	30.4
2013-04-18 00:00:00.0	21.13959	30.0	14.4	0.0	65	20.42639	9.458332	33.0
2013-04-19 00:00:00.0	19.98402	28.9	13.3	0.0	57	20.22778	8.090972	26.9
2013-04-20 00:00:00.0	16.69444	28.9	4.3	0.0	68	19.25764	6.415971	30.4
2013-04-21 00:00:00.0	19.8618	29.2	8.7	0.0	70	20.0257	5.949305	24.4
2013-04-22 00:00:00.0	18.82847	29.3	8.4	0.0	77	20.07152	5.536806	28.3
2013-04-23 00:00:00.0	18.94931	29.9	9.2	0.0	77	20.40278	4.213196	23.6
2013-04-24 00:00:00.0	19.99098	30.0	12.1	0.0	75	20.67709	5.536806	24.5
2013-04-25 00:00:00.0	19.61805	30.8	9.2	0.0	72	20.65833	4.581944	25.1
2013-04-26 00:00:00.0	20.50834	29.9	12.1	16.0	65	20.88125	6.340279	26.0
2013-04-27 00:00:00.0	18.57569	23.7	12.4	0.0	84	20.60694	6.444446	37.5
2013-04-28 00:00:00.0	18.28959	26.6	13.0	0.0	74	19.86111	4.306942	26.9
2013-04-29 00:00:00.0	16.82639	27.0	8.9	0.0	74	19.27292	2.129862	14.1
2013-04-30 00:00:00.0	17.6625	24.2	12.2	0.0	79	19.20764	2.726389	16.5
2013-05-01 00:00:00.0	19.37778	22.9	17.6	0.0	94	19.92987	3.674306	16.4
2013-05-02 00:00:00.0	19.68333	20.6	18.7	2.0	100	20.46459	3.111111	18.6
2013-05-03 00:00:00.0	19.66042	25.5	13.5	0.0	87	20.85347	4.02361	25.2
2013-05-04 00:00:00.0	16.21944	23.0	10.8	3.25	88	19.7625	2.764584	16.5
2013-05-05 00:00:00.0	16.58611	25.9	9.0	0.0	81	19.04028	3.208333	15.7
2013-05-06 00:00:00.0	16.90625	26.7	6.7	0.0	75	18.50694	4.881249	37.5
2013-05-07 00:00:00.0	11.51458	21.5	1.6	0.0	59	15.84584	6.674305	24.8
2013-05-08 00:00:00.0	18.59236	30.1	9.6	0.0	51	16.15833	9.30347	36.3
2013-05-09 00:00:00.0	17.46111	29.3	5.7	0.0	70	17.07222	5.497221	22.3
2013-05-10 00:00:00.0	18.63611	30.1	7.8	0.0	73	17.91806	4.544444	16.5
2013-05-11 00:00:00.0	18.06181	24.7	8.5	0.0	64	18.675	6.552084	31.0
2013-05-12 00:00:00.0	12.91597	25.2	2.1	0.0	69	16.97569	2.104861	14.4
2013-05-13 00:00:00.0	14.08403	24.5	6.4	0.0	86	17.03889	2.593056	16.2
2013-05-14 00:00:00.0	15.75348	21.1	10.4	9.25	96	17.78056	6.227777	40.2
2013-05-15 00:00:00.0	8.615969	14.9	0.9	0.0	82	15.05	5.541666	29.8
2013-05-16 00:00:00.0	6.141667	16.5	-1.9	0.0	67	12.31597	3.172221	15.9
2013-05-17 00:00:00.0	8.676388	17.8	0.8	9.0	61	11.76458	6.95903	30.4
2013-05-18 00:00:00.0	10.26458	14.8	5.8	0.0	89	12.60556	4.081249	19.1
2013-05-19 00:00:00.0	9.925694	18.3	4.4	0.0	90	12.89931	1.601389	12.1
2013-05-20 00:00:00.0	8.78542	20.2	0.4	0.0	85	12.57778	4.031251	19.4
2013-05-21 00:00:00.0	9.865971	16.2	4.2	0.0	91	12.79722	3.245139	25.8
2013-05-22 00:00:00.0	9.524306	18.8	1.2	0.0	86	12.85903	2.240973	11.7
2013-05-23 00:00:00.0	8.704166	20.5	-0.6	0.0	83	11.91458	4.146528	19.8
2013-05-24 00:00:00.0	11.08403	25.6	-0.3	0.0	73	12.10556	2.405555	15.7
2013-05-25 00:00:00.0	10.54097	22.6	-1.0	0.0	77	12.32084	7.505555	31.4
2013-05-26 00:00:00.0	13.11945	23.6	3.9	0.0	77	13.31597	4.528471	23.2
2013-05-27 00:00:00.0	12.27986	24.8	1.3	0.0	80	13.24237	9.202083	40.4
2013-05-28 00:00:00.0	16.69652	26.7	6.9	0.0	69	15.11528	5.706944	24.6
2013-05-29 00:00:00.0	13.78472	23.4	4.5	0.0	61	14.62014	5.715971	28.0
2013-05-30 00:00:00.0	11.32639	25.0	0.2	0.0	58	13.11666	6.712499	25.3
2013-05-31 00:00:00.0	17.18888	28.1	11.9	0.0	51	14.11458	11.31042	41.6
2013-06-01 00:00:00.0	12.60208	26.1	2.6	0.0	68	13.30694	3.502778	18.9
2013-06-02 00:00:00.0	10.54305	21.5	1.8	0.0	60	12.47361	2.311805	16.0
2013-06-03 00:00:00.0	10.15	24.9	-0.7	0.0	62	11.9875	3.756249	17.5
2013-06-04 00:00:00.0	13.78403	28.7	1.4	0.0	70	13.07847	3.25764	19.5
2013-06-05 00:00:00.0	12.91528	26.0	3.6	0.0	65	13.45764	4.440279	32.9
2013-06-06 00:00:00.0	9.101387	19.6	-0.7	0.0	54	12.28958	5.565972	23.5
2013-06-07 00:00:00.0	12.74236	23.7	6.1	0.0	55	12.58333	10.36736	35.0
2013-06-08 00:00:00.0	9.861805	19.3	0.5	0.0	70	12.14861	3.755556	17.4
2013-06-09 00:00:00.0	15.09583	23.2	10.0	0.0	78	14.4	1.326389	13.3
2013-06-10 00:00:00.0	12.58542	24.8	3.9	0.0	85	14.24166	3.222223	17.6
2013-06-11 00:00:00.0	16.18125	25.6	9.1	0.0	87	15.65277	8.44375	29.6
2013-06-12 00:00:00.0	18.72778	29.6	8.4	0.0	78	16.85347	4.668056	20.5
2013-06-13 00:00:00.0	18.08125	31.0	7.1	0.0	77	17.18056	2.109028	12.8
2013-06-14 00:00:00.0	14.36597	18.0	12.2	0.0	78	16.2757	5.585417	25.3
2013-06-15 00:00:00.0	13.83194	20.3	9.7	0.0	88	15.37083	12.65695	36.9
2013-06-16 00:00:00.0	12.63889	14.6	5.9	0.0	77	14.94722	7.853846	55.1
2013-06-17 00:00:00.0	6.023704				75	12.3		18.5
2013-06-18 00:00:00.0	9.983333	17.6	3.9	0.0	75	12.45555	6.789583	36.2
2013-06-19 00:00:00.0	5.444445	13.0	-1.1	0.0	52	11.30764	2.452778	15.1
2013-06-20 00:00:00.0	5.479167	14.0	-0.4	0.0	59	10.59028	2.520833	18.3
2013-06-21 00:00:00.0	5.851388	20.4	-5.8	0.0	66	9.90486	3.953473	15.6
2013-06-22 00:00:00.0	8.313195	19.2	-2.3	0.0	69	10.49097	4.077777	24.1
2013-06-23 00:00:00.0	6.815278	16.4	-1.6	0.0	79	10.70833	2.404167	18.0
2013-06-24 00:00:00.0	6.430557	18.2	-2.7	0.0	83	10.52083	2.329861	11.9
2013-06-25 00:00:00.0	7.479166	20.3	-2.3	0.0	75	10.55208	3.981249	17.2
2013-06-26 00:00:00.0	9.47014	22.4	-2.9	0.0	67	10.92014	6.522223	24.5
2013-06-27 00:00:00.0	12.80833	21.3	6.9	0.0	65	11.62709	15.79792	42.4
2013-06-28 00:00:00.0	11.43889	24.6	0.1	0.0	70	12.03889	3.399306	19.2
2013-06-29 00:00:00.0	10.20417	20.8	0.0	0.0	65	11.81875	4.076389	18.9
2013-06-30 00:00:00.0	8.133331	20.7	-1.7	0.0	81	11.41875	2.983334	16.3

## Sheet: Station data
Internal Id	Nane	Description	Location	Province	Latitude	Longitude
A872907	Manfredi - EEA Manfredi	EEA Manfredi	Manfredi	Córdoba	-31.857	-63.7487
