# Supplementary material for: Sudangrass, an alternative lignocellulosic feedstock for bioenergy in Argentina
Source: PLoS One. 2019 May 23;14(5):e0217435. doi: 10.1371/journal.pone.0217435 (PMC6532932; doi:10.1371/journal.pone.0217435)
Supplement: S2 Table — Moisture ontent, ash content, solubles, matrix polysaccharides, lignin and crystalline cellulose were determined in different genotypes. (XLSX) [file pone.0217435.s002.xlsx]

## Sheet: Moisture Content
Sample number	Sample name	Weight boat number	Weight of Dried Pan/g Wts-dp	Weight of pan and sample/g Wts-s	Weight of dried pan and sample/g Wts-dsp	% Total Solid	% Moisture
1	R.S 2199 Sudanese	1	0.9169	0.9592	0.095401	-85.6442	185.644
1	R.S 2199 Sudanese	2	0.00263	0.0524	1.13775	2166.26	-2066.26
1	R.S 2199 Sudanese	3	0.00026	0.05117	0.895	1748.56	-1648.56
2	R.S 2198 Sudanese	4	0.00098	0.0512	1.74877	3413.65	-3313.65
2	R.S 2198 Sudanese	5	0.70204	0.7506	0.7451	5.73674	94.2633
2	R.S 2198 Sudanese	6	0.73891	0.783	0.7781	5.00511	94.9949
3	R.S 1370 Syn4	7	0.44914	0.49225	0.4866	7.60995	92.39
3	R.S 1370 Syn4	8	0.56536	0.60825	0.60394	6.34279	93.6572
3	R.S 1370 Syn4	9	0.57188	0.6182	0.6141	6.82951	93.1705
7	R.S 1731 guan 20	10	0.7463	0.7891	0.78822	5.31238	94.6876
7	R.S 1731 guan 20	11	0.7782	0.83065	0.82595	5.74851	94.2515
7	R.S 1731 guan 20	12	0.45203	0.5058	0.50027	9.53737	90.4626
5	R.S 1601 Tift	13	0.49379	0.54322	0.53719	7.9894	92.0106
5	R.S 1601 Tift	14	0.545	0.593	0.58887	7.39798	92.602
5	R.S 1601 Tift	15	0.53788	0.57649	0.57209	5.93419	94.0658
6	R.S 1594 Wealer	16	0.57796	0.62213	0.61676	6.23664	93.7634
6	R.S 1594 Wealer	17	0.55088	0.5982	0.59343	7.11301	92.887
6	R.S 1594 Wealer	18	0.54219	0.59372	0.58768	7.66186	92.3381
4	R.S 841 Sudanese	19	0.47613	0.5186	0.51385	7.27343	92.7266
4	R.S 841 Sudanese	20	0.4858	0.53054	0.52502	7.39247	92.6075
4	R.S 841 Sudanese	21	0.44527	0.49234	0.48643	8.36008	91.6399

## Sheet: Ash Content
Sample number	Sample name	Crucible Code	Crucible Weight/g Wash-c	Sample Weight/g Wash-s	Crucible and Ash Weight/g Wash-cs	ODWs	%Ashs
1	R.S 2199 Sudanese	XI 2	16.609	0.0551
1	R.S 2199 Sudanese	VI	16.976	0.0582
1	R.S 2199 Sudanese	XV 3	16.911	0.0524
2	R.S 2198 Sudanese	XXXIII	17.031	0.0587
2	R.S 2198 Sudanese	VII	17.289	0.0529
2	R.S 2198 Sudanese	XVII	17.108	0.0582
3	R.S 1370 Syn4	n	19.438	0.049
3	R.S 1370 Syn4	I	17.722	0.0526
3	R.S 1370 Syn4	XXI	17.666	0.0521
4	R.S 841 Sudanese	XIII	17.5	0.052
4	R.S 841 Sudanese	XXVII	16.441	0.0489
4	R.S 841 Sudanese	XIII	17.628	0.0502
5	R.S 1601 Tift	V	16.623	0.0533
5	R.S 1601 Tift	X	16.946	0.0483
5	R.S 1601 Tift	*V	18.109	0.0504
6	R.S 1594 Wealer	XXIV	17.332	0.0499
6	R.S 1594 Wealer	XXXI 4	17.092	0.0507
6	R.S 1594 Wealer	VIII	17.73	0.0509
7	R.S 1731 guan 20	8VIII	16.867	0.0502
7	R.S 1731 guan 20	XXIII 8	16.907	0.0502
7	R.S 1731 guan 20	XXXIV 6	16.44	0.0493

## Sheet: Solubles
Sample number	Sample name	Vial number	Vial Weight/g	Sample Weight/g	Vial plus sample/g	Final Weight (vial plus sample)/g		%Solubles	Average	Standard Deviation			Sample	Average	Standard Deviation
1	R.S 2199 Sudanese	1	1.22115	0.05031	1.27146	1.2638	0.847744	15.2256	13.3438	3.58155			R.S 2199 Sudanese	13.3438	3.58155
1	R.S 2199 Sudanese	2	1.22771	0.05227	1.27998	1.27183	0.844079	15.5921					R.S 2198 Sudanese	14.8257	2.49056
1	R.S 2199 Sudanese	3	1.2273	0.05633	1.28363	1.27844	0.907864	9.21356					R.S 1370 Syn4	11.2316	1.43796
2	R.S 2198 Sudanese	4	1.22128	0.04907	1.27035	1.26189	0.827593	17.2407	14.8257	2.49056			R.S 841 Sudanese	10.4839	1.61445
2	R.S 2198 Sudanese	5	1.23091	0.05257	1.28348	1.27561	0.850295	14.9705					R.S 1601 Tift	9.16665	1.27736
2	R.S 2198 Sudanese	6	1.22798	0.05446	1.28244	1.27576	0.877341	12.2659					R.S 1594 Wealer	17.1002	1.95626
3	R.S 1370 Syn4	7	1.22618	0.05006	1.27624	1.27003	0.875949	12.4051	11.2316	1.43796			R.S 1731 guan 20	7.31583	2.91621
3	R.S 1370 Syn4	8	1.23273	0.05385	1.28658	1.2803	0.88338	11.662
3	R.S 1370 Syn4	9	1.23091	0.04913	1.28004	1.27531	0.903725	9.62752
4	R.S 841 Sudanese	10	1.22957	0.04967	1.27924	1.27451	0.904771	9.52285	10.4839	1.61445
4	R.S 841 Sudanese	11	1.21589	0.04989	1.26578	1.261	0.904189	9.58108
4	R.S 841 Sudanese	12	1.2221	0.05175	1.27385	1.26746	0.876522	12.3478
5	R.S 1601 Tift	13	1.22957	0.05017	1.27974	1.27479	0.901335	9.86645	9.16665	1.27736
5	R.S 1601 Tift	14	1.23032	0.051	1.28132	1.27625	0.900588	9.94118
5	R.S 1601 Tift	15	1.22641	0.04901	1.27542	1.27165	0.923077	7.69231
6	R.S 1594 Wealer	16	1.2275	0.0488	1.2763	1.26893	0.848975	15.1025	17.1002	1.95626
6	R.S 1594 Wealer	17	1.22958	0.05039	1.27997	1.27131	0.828141	17.1859
6	R.S 1594 Wealer	18	1.22498	0.05102	1.276	1.2663	0.809878	19.0122
7	R.S 1731 Juar 20	19	1.22513	0.05134	1.27647	1.27321	0.936502	6.34982	7.31583	2.91621
7	R.S 1731 Juar 20	20	1.23103	0.04854	1.27957	1.27555	0.917182	8.28183
7	R.S 1731 Juar 20	21	1.22783	0.04902	1.27685	1.2756	0.9745	2.54998
variance analysis
Variable	N	R²	R² Aj	CV
%Solubles	21	0.77	0.68	19.83
variance analysis (SC type III)
F.V.	SC	gl	CM	F	p-valor
Model	256.27	6	42.71	7.94	0.0007
Sample name	256.27	6	42.71	7.94	0.0007
Error	75.33	14	5.38
Total	331.61	20
Test:LSD Fisher Alfa=0.05 DMS=4.06230
Error: 5.3811 gl: 14
Sample name	Mean	n	E.E.
R.S 1731 Juar 20	5.73	3	1.34	A
R.S 1601 Tift	9.17	3	1.34	A	B
R.S 841 Sudanese	10.48	3	1.34		B	C
R.S 1370 Syn4	11.23	3	1.34		B	C	D
R.S 2199 Sudanese	13.34	3	1.34			C	D	E
R.S 2198 Sudanese	14.83	3	1.34				D	E
R.S 1594 Wealer	17.1	3	1.34					E
Means with the same letter are not significantly different (p> 0.05)

## Sheet: Matrix polysaccharide
Rawdata
<>	1	2	3	4	5	6	7	8	9	10	11	12
A	0.133	0.168	0.227	0.363	0.596	1.023	0.04	0.04	0.039	0.039	0.04	0.039
B	0.132	0.168	0.222	0.373	0.594	1.021	0.04	0.04	0.039	0.039	0.04	0.04
C	0.039	0.04	0.04	0.04	0.04	0.039	0.04	0.04	0.039	0.04	0.04	0.04
D	0.397	0.473	0.411	0.427	0.429	0.549	0.443	0.479	0.402	0.42	0.042	0.04
E	0.39	0.391	0.413	0.427	0.396	0.449	0.43	0.41	0.441	0.387	0.041	0.04
F	0.48	0.043	0.042	0.04	0.04	0.039	0.04	0.041	0.039	0.04	0.04	0.04
G	0.039	0.04	0.04	0.04	0.04	0.039	0.04	0.04	0.04	0.04	0.04	0.04
H	0.04	0.04	0.04	0.04	0.042	0.04	0.04	0.041	0.046	0.04	0.04	0.04
	Blank	10	20	50	100	200	nmoles						Genotype	Sample	Absorbance	Absorbance - blank	nmoles/well	1 in 20 dil	30ul from 200ul	Biomass sample weight	Biomass sample weight/mg	nmoles per mg	ug glucose per 1nM	ug/mg	Average	Standard Deviation
	0.1325	0.168	0.2245	0.368	0.595	1.022							R.S 2199 Sudanese	1	0.397	0.397	88.9778	1779.56	11863.7	0.0048	4.8	2471.6	0.18016	0	0	0
abs-blank	0.1325	0.168	0.2245	0.368	0.595	1.022							R.S 2199 Sudanese	2	0.473	0.473	105.867	2117.33	14115.6	0.0047	4.7	3003.31		0
													R.S 2199 Sudanese	3	0.411	0.411	92.0889	1841.78	12278.5	0.0048	4.8	2558.02		0
													R.S 2198 Sudanese	4	0.427	0.427	95.6444	1912.89	12752.6	0.0047	4.7	2713.32		0	0	0
													R.S 2198 Sudanese	5	0.429	0.429	96.0889	1921.78	12811.9	0.0046	4.6	2785.19		0
													R.S 2198 Sudanese	6	0.549	0.549	122.756	2455.11	16367.4	0.0048	4.8	3409.88		0
											Matrix polysaccharides		R.S 1370 Syn4	7	0.443	0.443	99.2	1984	13226.7	0.0047	4.7	2814.18		0	0	0
													R.S 1370 Syn4	8	0.479	0.479	107.2	2144	14293.3	0.0046	4.6	3107.25		0
													R.S 1370 Syn4	9	0.402	0.402	90.0889	1801.78	12011.9	0.0046	4.6	2611.27		0
													R.S 841 Sudanese	10	0.42	0.42	94.0889	1881.78	12545.2	0.0046	4.6	2727.21		0	0	0
													R.S 841 Sudanese	11	0.39	0.39	87.4222	1748.44	11656.3	0.0046	4.6	2533.98		0
													R.S 841 Sudanese	12	0.391	0.391	87.6444	1752.89	11685.9	0.0046	4.6	2540.42		0
													R.S 1601 Tift	13	0.413	0.413	92.5333	1850.67	12337.8	0.0047	4.7	2625.06		0	0	0
													R.S 1601 Tift	14	0.427	0.427	95.6444	1912.89	12752.6	0.0046	4.6	2772.3		0
													R.S 1601 Tift	15	0.396	0.396	88.7556	1775.11	11834.1	0.0047	4.7	2517.89		0
													R.S 1594 Wealer	16	0.449	0.449	100.533	2010.67	13404.4	0.0048	4.8	2792.59		0	0	0
													R.S 1594 Wealer	17	0.43	0.43	96.3111	1926.22	12841.5	0.0048	4.8	2675.31		0
													R.S 1594 Wealer	18	0.41	0.41	91.8667	1837.33	12248.9	0.0046	4.6	2662.8		0
													R.S 1731 Juar 20	19	0.441	0.441	98.7556	1975.11	13167.4	0.0046	4.6	2862.48		0	0	0
													R.S 1731 Juar 20	20	0.387	0.387	86.7556	1735.11	11567.4	0.0047	4.7	2461.15		0
													R.S 1731 Juar 20	21	0.48	0.48	107.422	2148.44	14323	0.0046	4.6	3113.69		0
														Sample name	Average	Standard deviation
														R.S 2199 Sudanese	334.007	49.6154
variance analysis														R.S 2198 Sudanese	384.444	71.6333
														R.S 1370 Syn4	359.748	44.765
Variable	N	R²	R² Aj	CV										R.S 841 Sudanese	314.753	19.7731
ug/mg	21	0.27	0	12.99										R.S 1601 Tift	323.758	21.3124
														R.S 1594 Wealer	338.787	15.3237
variance analysis (SC type III)														R.S 1731 guan 20	354.02	57.5555
F.V.	SC	gl	CM	F	p-valor
Model	10127.9	6	1687.98	0.84	0.5565
Genotype	10127.9	6	1687.98	0.84	0.5565
Error	27979.1	14	1998.51
Total	38107	20
Test:LSD Fisher Alfa=0.05 DMS=78.28731
Error: 1998.5087 gl: 14
Genotype	Mean	n	E.E.
R.S 841 Sudanese	314.75	3	25.81	A
R.S 1601 Tift	323.76	3	25.81	A
R.S 2199 Sudanese	334.01	3	25.81	A
R.S 1594 Wealer	338.79	3	25.81	A
R.S 1731 Juar 20	354.02	3	25.81	A
R.S 1370 Syn4	359.75	3	25.81	A
R.S 2198 Sudanese	384.44	3	25.81	A
Means with the same letter are not significantly different (p> 0.05)

## Sheet: Lignin
Sample number	Sample name	Lignin Vial number	Weight	Absorbance	%ABSL (acetyl bromide soluble lignin)	1 in 10 dil	% Lignin	Average	Standard Deviation
1	R.S 2199 Sudanese	L1	0.0036	0.3663	2866.2	28662	28.662	24.9429	4.04763		Sample	Average	Standard Deviation
1	R.S 2199 Sudanese	L2	0.0037	0.3354	2553.48	25534.8	25.5348				R.S 2199 Sudanese	24.9429	4.04763
1	R.S 2199 Sudanese	L3	0.0037	0.271	2063.19	20631.9	20.6319				R.S 2198 Sudanese	24.9352	1.57449
2	R.S 2198 Sudanese	L4	0.0036	0.3329	2604.85	26048.5	26.0485	24.9352	1.57449		R.S 1370 Syn4	27.3778	4.36917
2	R.S 2198 Sudanese	L5	0.0012	0.1668	3915.49	39154.9	39.1549				R.S 841 Sudanese	31.2833	4.23821
2	R.S 2198 Sudanese	L6	0.0037	0.3129	2382.19	23821.9	23.8219				R.S 1601 Tift	30.7616	4.0241
3	R.S 1370 Syn4	L7	0.0038	0.3556	2636.03	26360.3	26.3603	27.3778	4.36917		R.S 1594 Wealer	29.4065	1.17136
3	R.S 1370 Syn4	L8	0.0036	0.3017	2360.72	23607.2	23.6072				R.S 1731 guan 20	26.8542	7.87655
3	R.S 1370 Syn4	L9	0.0037	0.4225	3216.6	32166	32.166
4	R.S 841 Sudanese	L10	0.0036	0.3615	2828.64	28286.4	28.2864	31.2833	4.23821
4	R.S 841 Sudanese	L11	0.0036	0.4381	3428.01	34280.1	34.2801
4	R.S 841 Sudanese	L12	0.0004	0.1446	10183.1	101831	101.831
5	R.S 1601 Tift	L13	0.0037	0.3933	2994.29	29942.9	29.9429	30.7616	4.0241
5	R.S 1601 Tift	L14	0.0037	0.3574	2720.97	27209.7	27.2097
5	R.S 1601 Tift	L15	0.0032	0.3991	3513.2	35132	35.132
6	R.S 1594 Wealer	L16	0.0039	0.4257	3074.76	30747.6	30.7476	29.4065	1.17136
6	R.S 1594 Wealer	L17	0.0036	0.3653	2858.37	28583.7	28.5837
6	R.S 1594 Wealer	L18	0.0038	0.3897	2888.81	28888.1	28.8881
7	R.S 1731 guan 20	L19	0.0039	0.4234	3058.14	30581.4	30.5814	26.8542	7.87655
7	R.S 1731 guan 20	L20	0.0038	0.2402	1780.58	17805.8	17.8058
7	R.S 1731 guan 20	L21	0.0036	0.4112	3217.53	32175.3	32.1753
							Ignore due to low weight
Tabla con los dos datos en amarillo eliminados
Sample number	Sample name	Lignin Vial number	Weight	Absorbance	%ABSL (acetyl bromide soluble lignin)	1 in 10 dil	% Lignin
1	R.S 2199 Sudanese	L1	0.0036	0.3663	2866.2	28662	28.662
1	R.S 2199 Sudanese	L2	0.0037	0.3354	2553.48	25534.8	25.5348
1	R.S 2199 Sudanese	L3	0.0037	0.271	2063.19	20631.9	20.6319
2	R.S 2198 Sudanese	L4	0.0036	0.3329	2604.85	26048.5	26.0485
2	R.S 2198 Sudanese	L6	0.0037	0.3129	2382.19	23821.9	23.8219
3	R.S 1370 Syn4	L7	0.0038	0.3556	2636.03	26360.3	26.3603
3	R.S 1370 Syn4	L8	0.0036	0.3017	2360.72	23607.2	23.6072
3	R.S 1370 Syn4	L9	0.0037	0.4225	3216.6	32166	32.166
4	R.S 841 Sudanese	L10	0.0036	0.3615	2828.64	28286.4	28.2864
4	R.S 841 Sudanese	L11	0.0036	0.4381	3428.01	34280.1	34.2801
5	R.S 1601 Tift	L13	0.0037	0.3933	2994.29	29942.9	29.9429
5	R.S 1601 Tift	L14	0.0037	0.3574	2720.97	27209.7	27.2097
5	R.S 1601 Tift	L15	0.0032	0.3991	3513.2	35132	35.132
6	R.S 1594 Wealer	L16	0.0039	0.4257	3074.76	30747.6	30.7476
6	R.S 1594 Wealer	L17	0.0036	0.3653	2858.37	28583.7	28.5837
6	R.S 1594 Wealer	L18	0.0038	0.3897	2888.81	28888.1	28.8881
7	R.S 1731 Juar 20	L19	0.0039	0.4234	3058.14	30581.4	30.5814
7	R.S 1731 Juar 20	L20	0.0038	0.2402	1780.58	17805.8	17.8058
7	R.S 1731 Juar 20	L21	0.0036	0.4112	3217.53	32175.3	32.1753
variance analysis
Variable	N	R²	R² Aj	CV
% Lignin	19	0.29	0	16.37
variance analysis (SC type III)
F.V.	SC	gl	CM	F	p-valor
Model	102.17	6	17.03	0.82	0.5782
Sample name	102.17	6	17.03	0.82	0.5782
Error	250.6	12	20.88
Total	352.77	18
Test:LSD Fisher Alfa=0.05 DMS=8.69098
Error: 20.8832 gl: 12
Sample name	Mean	n	E.E.
R.S 2198 Sudanese	24.94	2	3.23	A
R.S 2199 Sudanese	24.94	3	2.64	A
R.S 1731 Juar 20	26.85	3	2.64	A
R.S 1370 Syn4	27.38	3	2.64	A
R.S 1594 Wealer	29.41	3	2.64	A
R.S 1601 Tift	30.76	3	2.64	A
R.S 841 Sudanese	31.28	2	3.23	A
Means with the same letter are not significantly different (p> 0.05)

## Sheet: Crystalline cellulose
Rawdata	blank	std 0.5	std 1	std 2	std 4	std 6	std 8	std 10	std 12	std14
<>	1	2	3	4	5	6	7	8	9	10	11	12
A	0.058	0.088	0.089	0.155	0.177	0.295	0.457	0.403	0.508	0.624	0.04	0.039
B	0.069	0.106	0.103	0.161	0.202	0.315	0.466	0.41	0.523	0.64	0.04	0.04
C	0.36	0.333	0.499	0.377	0.396	0.457	0.314	0.317	0.503	0.363	0.041	0.04
D	0.338	0.293	0.304	0.383	0.382	0.395	0.41	0.372	0.396	0.631	0.039	0.04
E	0.365	0.04	0.04	0.042	0.043	0.041	0.04	0.04	0.039	0.044	0.041	0.04
F	0.04	0.04	0.04	0.042	0.041	0.04	0.04	0.04	0.04	0.04	0.042	0.04
G	0.039	0.04	0.04	0.04	0.04	0.039	0.04	0.04	0.04	0.04	0.04	0.04
H	0.039	0.04	0.04	0.041	0.04	0.04	0.04	0.04	0.04	0.04	0.04	0.04
Blank	2	4	8	16	24	32	40	48	56		ul	1mg/ml
0	0.333333	0.666667	1.33333	2.66667	4	5.33333	6.66667	8	9.33333		ug glucose
0.0635	0.097	0.096	0.158	0.1895	0.305	0.4615	0.4065	0.5155	0.632				Genotype	Sample	Hydrolysis	Absorbance	Absorbance - blank	Crystalline Cellulose content (ug glucose/well)	40ul from 1980ul of sample	200ul from 1200ul	Biomass weight/g	Biomass weight/mg	ug glucose per mg	Average	Standard deviation
													R.S 2199 Sudanese	1	1st	0.36	0.36	6.06474	300.204	1801.23	0.0048	4.8	375.256	414.608	93.8928
0.0635	0.097	0.096	0.158	0.1895	0.305	0.4615	0.4065	0.5155	0.632				R.S 2199 Sudanese	2	1st	0.333	0.333	5.60477	277.436	1664.62	0.0048	4.8	346.795
													R.S 2199 Sudanese	3	1st	0.499	0.499	8.43271	417.419	2504.51	0.0048	4.8	521.774
													R.S 2198 Sudanese	4	1st	0.377	0.377	6.35434	314.54	1887.24	0.0047	4.7	401.54	427.5	35.3479
													R.S 2198 Sudanese	5	1st	0.396	0.396	6.67802	330.562	1983.37	0.0048	4.8	413.203
													R.S 2198 Sudanese	6	1st	0.457	0.457	7.71721	382.002	2292.01	0.0049	4.9	467.757
													R.S 1370 Syn4	7	1st	0.314	0.314	5.28109	261.414	1568.48	0.0048	4.8	326.767	394.229	114.119
													R.S 1370 Syn4	8	1st	0.317	0.317	5.3322	263.944	1583.66	0.0048	4.8	329.93
													R.S 1370 Syn4	9	1st	0.503	0.503	8.50085	420.792	2524.75	0.0048	4.8	525.99
													R.S 841 Sudanese	10	1st	0.363	0.363	6.11584	302.734	1816.41	0.0049	4.9	370.695	340.392	37.5276
													R.S 841 Sudanese	11	1st	0.338	0.338	5.68995	281.652	1689.91	0.0048	4.8	352.066
													R.S 841 Sudanese	12	1st	0.293	0.293	4.92334	243.705	1462.23	0.0049	4.9	298.415
													R.S 1601 Tift	13	1st	0.304	0.304	5.11073	252.981	1517.89	0.0048	4.8	316.227	368.673	45.5583
													R.S 1601 Tift	14	1st	0.383	0.383	6.45656	319.6	1917.6	0.0049	4.9	391.347
													R.S 1601 Tift	15	1st	0.382	0.382	6.43952	318.756	1912.54	0.0048	4.8	398.445
													R.S 1594 Wealer	16	1st	0.395	0.395	6.66099	329.719	1978.31	0.005	5	395.663	406.878	26.4297
													R.S 1594 Wealer	17	1st	0.41	0.41	6.91652	342.368	2054.21	0.0047	4.7	437.065
													R.S 1594 Wealer	18	1st	0.372	0.372	6.26917	310.324	1861.94	0.0048	4.8	387.905
													R.S 1731 Juar 20	19	1st	0.396	0.396	6.67802	330.562	1983.37	0.005	5	396.675	474.875	149.651
													R.S 1731 Juar 20	20	1st	0.631	0.631	10.6814	528.731	3172.39	0.0049	4.9	647.426
													R.S 1731 Juar 20	21	1st	0.365	0.365	6.14991	304.421	1826.52	0.0048	4.8	380.526
variance analysis														Sample name	Average	Standard deviation
														R.S 2199 Sudanese	347.674	93.8928
Variable	N	R²	R² Aj	CV										R.S 2198 Sudanese	360.546	36.6522
ug glucose per mg	21	0.25	0	24.98										R.S 1370 Syn4	327.295	114.119
														R.S 841 Sudanese	274.368	37.3229
variance analysis (SC type III)														R.S 1601 Tift	302.194	45.9037
F.V.	SC	gl	CM	F	p-valor									R.S 1594 Wealer	340.361	25.0968
Model	33398.1	6	5566.35	0.78	0.5969									R.S 1731 Juar 20	409.289	149.745
Genotype	33398.1	6	5566.35	0.78	0.5969
Error	99471.9	14	7105.14
Total	132870	20
Test:LSD Fisher Alfa=0.05 DMS=147.61299
Error: 7105.1369 gl: 14
Genotype	Mean	n	E.E.
R.S 841 Sudanese	274.37	3	48.67	A
R.S 1601 Tift	302.19	3	48.67	A
R.S 1370 Syn4	327.29	3	48.67	A
R.S 1594 Wealer	340.36	3	48.67	A
R.S 2199 Sudanese	347.67	3	48.67	A
R.S 2198 Sudanese	360.55	3	48.67	A
R.S 1731 Juar 20	409.29	3	48.67	A
Means with the same letter are not significantly different (p> 0.05)
