# Supplementary material for: Sudangrass, an alternative lignocellulosic feedstock for bioenergy in Argentina
Source: PLoS One. 2019 May 23;14(5):e0217435. doi: 10.1371/journal.pone.0217435 (PMC6532932; doi:10.1371/journal.pone.0217435)
Supplement: S3 Table — The amount of fucose (fuc), Arabinose (ara), Rhamnose (Rha), Galactose (Gal), Glucose (Glu), Xylose (Xyl), Manose (Man), Galacturoninc acid (GalA), snd Glucuronic acid (GluA) were determined using HAPAEC. For details, see Materials and Methods. (XLSX) [file pone.0217435.s003.xlsx]

## Sheet: 1 in 2 dil - % relative area
Monosaccharide	Sample Name	R.S 2199 Sudanese					R.S 2198 Sudanese					R.S 1370 Syn4					R.S 841 Sudanese					R.S 1601 Tift					R.S 1594 Wealer					R.S 1731 Juar 20
	Dionex Vial Number	MPS1	MPS2	MPS3	Average	SD	MPS4	MPS5	MPS6	Average	SD	MPS7	MPS8	MPS9	Average	SD	MPS10	MPS11	MPS12	Average	SD	MPS13	MPS14	MPS15	Average	SD	MPS16	MPS17	MPS18	Average	SD	MPS19	MPS20	MPS21	Average	SD
	Biomass weight (mg)	0.0048	0.0047	0.0048			0.0047	0.0046	0.0048			0.0047	0.0046	0.0046			0.0046	0.0046	0.0046			0.0047	0.0046	0.0047			0.0048	0.0048	0.0046			0.0046	0.0047	0.0046
fuc		0.066652	0	0	0.0222173	0.0384816	0	0	0	0	0	0	0	0	0	0	0	0	0	0	0	0	0	0	0	0	0	0	0	0	0	0	0	0	0	0
ara		12.5485	11.707	11.4795	11.9117	0.563116	11.6514	11.6864	11.9768	11.7716	0.178631	11.0896	11.6171	11.1907	11.2991	0.279974	11.1725	11.4257	11.0589	11.219	0.187793	11.2903	11.6503	11.5549	11.4985	0.18651	12.2032	12.3143	11.4423	11.9866	0.474628	9.59913	9.35654	10.0975	9.68439	0.377779
Rha		0	0	0	0	0	0	0	0	0	0	0	0	0	0	0	0	0	0	0	0	0	0	0	0	0	0	0	0	0	0	0	0	0	0	0
Gal		5.22337	4.11333	3.77686	4.37119	0.756947	3.50556	3.68486	4.32742	3.83928	0.432145	3.84741	3.84692	3.76007	3.81813	0.050288	4.39497	4.04472	3.96638	4.13536	0.228218	4.17526	4.25275	3.93502	4.12101	0.165667	4.92487	4.80477	4.77367	4.83444	0.0798478	3.37927	2.69512	3.00815	3.02752	0.342486
Glu		18.7672	18.392	18.3444	18.5012	0.231611	17.6457	17.8885	19.0498	18.1947	0.750429	18.1376	18.4039	19.2555	18.599	0.583928	19.7591	18.4843	19.1026	19.1153	0.637495	19.8418	20.1989	19.4668	19.8358	0.36609	20.7909	19.7866	22.587	21.0549	1.41869	17.9107	18.3013	18.7962	18.3361	0.443765
n.a.		15.487	10.113	6.59773	10.7326	4.47693	8.02088	6.93862	7.99543	7.65165	0.617627	6.78346	7.25688	4.98535	6.3419	1.19841	4.50848	6.22013	5.45004	5.39288	0.857253	6.62884	6.69768	6.44476	6.59043	0.130763	8.30251	8.8259	7.10128	8.07656	0.884236	5.81214	6.19476	6.12794	6.04495	0.204368
Xyl		44.7259	53.6929	57.0311	51.8167	6.36356	56.5702	56.5763	51.1131	54.7532	3.15246	57.3992	56.7331	57.9174	57.3499	0.593695	56.9212	53.046	58.5213	56.1628	2.81529	56.3075	55.2338	56.7767	56.106	0.790949	51.5809	52.4184	51.5915	51.8636	0.48054	60.4412	60.522	59.4628	60.142	0.589616
Man		2.06452	1.02491	1.63299	1.57414	0.522297	1.64934	2.16273	4.19648	2.66952	1.34707	1.34955	1.33751	1.76079	1.48261	0.240978	2.0393	1.65263	1.42117	1.70436	0.312298	1.41631	1.50683	1.44105	1.45473	0.0467897	1.54458	1.2445	1.79406	1.52771	0.27517	0.980439	1.06869	1.094	1.04771	0.0596141
GalA		0.502286	0.463484	0.536959	0.50091	0.036757	0.529904	0.613853	0.765416	0.636391	0.119363	0.388145	0.440487	0.658312	0.495648	0.143281	0.711837	0.801068	0.479679	0.664195	0.165907	0.339946	0.459776	0.380821	0.393514	0.060915	0.653016	0.60541	0.710251	0.656226	0.0524942	1.87707	1.86155	1.4134	1.71734	0.263334
GluA		0.614489	0.49337	0.600441	0.569433	0.0662459	0.426965	0.448678	0.575607	0.48375	0.0802876	1.00501	0.364169	0.471921	0.613699	0.343138	0.492669	4.32549	0	1.60605	2.36795	0	0	0	0	0	0	0	0	0	0	0	0	0	0	0
		Monosaccharide
		fuc	ara	Rha	Gal	Glu	n.a.	Xyl	Man	GalA	GluA	Sum
R.S 2199 Sudanese	Average	0.0222173	11.9117	0	4.37119	18.5012	10.7326	51.8167	1.57414	0.50091	0.569433	100
R.S 2198 Sudanese	Average	0	11.7716	0	3.83928	18.1947	7.65165	54.7532	2.66952	0.636391	0.48375	100
R.S 1370 Syn4	Average	0	11.2991	0	3.81813	18.599	6.3419	57.3499	1.48261	0.495648	0.613699	100
R.S 841 Sudanese	Average	0	11.219	0	4.13536	19.1153	5.39288	56.1628	1.70436	0.664195	1.60605	100
R.S 1601 Tift	Average	0	11.4985	0	4.12101	19.8358	6.59043	56.106	1.45473	0.393514	0	100
R.S 1594 Wealer	Average	0	11.9866	0	4.83444	21.0549	8.07656	51.8636	1.52771	0.656226	0	100
R.S 1731 Juar 20	Average	0	9.68439	0	3.02752	18.3361	6.04495	60.142	1.04771	1.71734	0	100
														n.a. could be methyl-gluA? (fungus source if samples contaminated)

## Sheet: 1 in 2 dilution - amount
Monosaccharide	Sample Name	R.S 2199 Sudanese					R.S 2198 Sudanese					R.S 1370 Syn4					R.S 841 Sudanese					R.S 1601 Tift					R.S 1594 Wealer					R.S 1731 Juar 20
	Dionex Vial Number	MPS1	MPS2	MPS3	Average	SD	MPS4	MPS5	MPS6	Average	SD	MPS7	MPS8	MPS9	Average	SD	MPS10	MPS11	MPS12	Average	SD	MPS13	MPS14	MPS15	Average	SD	MPS16	MPS17	MPS18	Average	SD	MPS19	MPS20	MPS21	Average	SD
	Biomass weight (mg)	0.0048	0.0047	0.0048			0.0047	0.0046	0.0048			0.0047	0.0046	0.0046			0.0046	0.0046	0.0046			0.0047	0.0046	0.0047			0.0048	0.0048	0.0046			0.0046	0.0047	0.0046
fuc		0.273416	0	0	0.0911385	0.157857	0	0	0	0	0	0	0	0	0	0	0	0	0	0	0	0	0	0	0	0	0	0	0	0	0	0	0	0	0	0
ara		22.0061	16.0268	13.2905	17.1078	4.45724	13.4164	13.4433	15.9927	14.2841	1.4797	14.1942	13.9794	13.1548	13.7761	0.548722	13.4043	12.8074	11.9423	12.718	0.735099	12.5137	13.0145	11.8099	12.4461	0.605162	13.4144	13.5192	12.173	13.0355	0.748828	9.52967	9.06047	9.68748	9.42588	0.326138
Rha		0	0	0	0	0	0	0	0	0	0	0	0	0	0	0	0	0	0	0	0	0	0	0	0	0	0	0	0	0	0	0	0	0	0	0
Gal		6.76154	4.15661	3.22768	4.71528	1.83197	2.97959	3.12889	4.26532	3.45793	0.70319	3.63502	3.41703	3.26261	3.43822	0.187106	3.89218	3.34663	3.16167	3.46683	0.3798	3.41592	3.50676	2.96873	3.29714	0.288011	3.9961	3.89363	3.74867	3.87947	0.124321	2.47635	1.92645	2.13029	2.1777	0.278001
Glu		10.1618	7.77406	6.55748	8.16443	1.83357	6.27352	6.35357	7.8539	6.827	0.890227	7.1679	6.83784	6.98873	6.99816	0.165234	7.31943	6.39729	6.36925	6.69532	0.540674	6.79018	6.96687	6.14317	6.63341	0.433648	7.05651	6.70701	7.41919	7.0609	0.356112	5.49006	5.47187	5.56781	5.50991	0.0509564
Xyl		27.1866	25.4779	22.8862	25.1836	2.16527	22.5781	22.5582	23.6568	22.931	0.628567	25.4651	23.6632	23.5983	24.2422	1.05957	23.6708	20.6098	21.9047	22.0617	1.53651	21.6318	21.3866	20.1139	21.0441	0.814875	19.6531	19.9466	19.0241	19.5413	0.471301	20.7981	20.3139	19.7736	20.2952	0.512511
Man		0.798815	0.309574	0.417133	0.508507	0.257101	0.419026	0.548912	1.23634	0.73476	0.43921	0.381117	0.355111	0.456676	0.397635	0.0527584	0.539821	0.40872	0.338609	0.42905	0.102135	0.346349	0.371392	0.324963	0.347568	0.0232388	0.374613	0.301445	0.421108	0.365722	0.060325	0.214754	0.228329	0.231572	0.224885	0.00892219
GalA		0.47799	0.344313	0.337346	0.38655	0.0792664	0.331108	0.383184	0.554617	0.42297	0.116946	0.269591	0.287636	0.419928	0.325718	0.0820854	0.463438	0.487262	0.28109	0.410597	0.112787	0.20446	0.278712	0.211212	0.231461	0.0410592	0.389528	0.360666	0.410025	0.38674	0.0247971	1.01122	0.978201	0.735833	0.908417	0.150371
GluA		0.425362	0.266605	0.274398	0.322122	0.0894937	0.194063	0.20373	0.303388	0.233727	0.0605217	0.507759	0.172978	0.218973	0.299903	0.181471	0.233315	1.91384	0	0.715718	1.04414	0	0	0	0	0	0	0	0	0	0	0	0	0	0	0
		Monosaccharide
		fuc	ara	Rha	Gal	Glu	Xyl	Man	GalA	GluA
R.S 2199 Sudanese	Average	0.0911385	17.1078	0	4.71528	8.16443	25.1836	0.508507	0.38655	0.322122
R.S 2198 Sudanese	Average	0	14.2841	0	3.45793	6.827	22.931	0.73476	0.42297	0.233727
R.S 1370 Syn4	Average	0	13.7761	0	3.43822	6.99816	24.2422	0.397635	0.325718	0.299903
R.S 841 Sudanese	Average	0	12.718	0	3.46683	6.69532	22.0617	0.42905	0.410597	0.715718
R.S 1601 Tift	Average	0	12.4461	0	3.29714	6.63341	21.0441	0.347568	0.231461	0
R.S 1594 Wealer	Average	0	13.0355	0	3.87947	7.0609	19.5413	0.365722	0.38674	0
R.S 1731 Juar 20	Average	0	9.42588	0	2.1777	5.50991	20.2952	0.224885	0.908417	0
																		ug/1nM
																	glucose	0.18016
																	xyl	0.15013
																	ara	0.1501
																	fuc	0.1642
																	gal	0.18016
																	galA	0.212
																	GluA	0.19414
																	Man	0.18016
																	Rha	0.1822
200ul supernatent
100ul goes into dionex vial
2ul injected						3.5
so amount x100/weight gives amount/mg
												*4 because 700 std is 0.875 nmoles monosaccharides, but is set at 3.5nmoles on dionexx software, so multiply by 4																		This is in 5ul injection (0.125mg biomass)
																					Use monosaccharide mol weights (above)
			Monosaccharide amount per sample									nmoles per sample									ug per sample (0.180ug glucose in 1nM)									ug monosaccharide per mg biomass
Sample Name	Vial Name	Weight/mg	fuc	ara	Rha	Gal	Glu	Xyl	Man	GalA	GluA	fuc	ara	Rha	Gal	Glu	Xyl	Man	GalA	GluA	fuc	ara	Rha	Gal	Glu	Xyl	Man	GalA	GluA	fuc	ara	Rha	Gal	Glu	Xyl	Man	GalA	GluA
R.S 2199 Sudanese	MPS1	4.8	0.273416	22.0061	0	6.76154	10.1618	27.1866	0.798815	0.47799	0.425362	1.09366	88.0245	0	27.0462	40.647	108.747	3.19526	1.91196	1.70145	0.179579	13.2125	0	4.87372	7.31646	16.3229	0.575786	0.405336	0.330251	1.43663	105.7	0	38.9898	58.5317	130.583	4.60629	3.24269	2.64201
R.S 2199 Sudanese	MPS2	4.7	0	16.0268	0	4.15661	7.77406	25.4779	0.309574	0.344313	0.266605	0	64.1074	0	16.6264	31.0962	101.912	1.2383	1.37725	1.06642	0	9.62251	0	2.99608	5.59732	15.2969	0.223141	0.291978	0.206992	0	76.9801	0	23.9687	44.7786	122.375	1.78513	2.33582	1.65594
R.S 2199 Sudanese	MPS3	4.8	0	13.2905	0	3.22768	6.55748	22.8862	0.417133	0.337346	0.274398	0	53.1619	0	12.9107	26.2299	91.5448	1.66853	1.34938	1.09759	0	7.97961	0	2.32651	4.72139	13.7409	0.30067	0.286069	0.213043	0	63.8369	0	18.6121	37.7711	109.927	2.40536	2.28856	1.70434
R.S 2198 Sudanese	MPS4	4.7	0	13.4164	0	2.97959	6.27352	22.5781	0.419026	0.331108	0.194063	0	53.6655	0	11.9183	25.0941	90.3126	1.6761	1.32443	0.776251	0	8.05519	0	2.14768	4.51693	13.5559	0.302034	0.28078	0.15067	0	64.4415	0	17.1815	36.1355	108.447	2.41627	2.24624	1.20536
R.S 2198 Sudanese	MPS5	4.6	0	13.4433	0	3.12889	6.35357	22.5582	0.548912	0.383184	0.20373	0	53.7734	0	12.5156	25.4143	90.2329	2.19565	1.53273	0.81492	0	8.07138	0	2.25531	4.57457	13.544	0.395656	0.32494	0.158176	0	64.571	0	18.0424	36.5966	108.352	3.16525	2.59952	1.26541
R.S 2198 Sudanese	MPS6	4.8	0	15.9927	0	4.26532	7.8539	23.6568	1.23634	0.554617	0.303388	0	63.9707	0	17.0613	31.4156	94.627	4.94537	2.21847	1.21355	0	9.602	0	3.07444	5.65481	14.2035	0.891155	0.470316	0.235551	0	76.816	0	24.5955	45.2385	113.628	7.12924	3.76252	1.8844
R.S 1370 Syn4	MPS7	4.7	0	14.1942	0	3.63502	7.1679	25.4651	0.381117	0.269591	0.507759	0	56.7767	0	14.5401	28.6716	101.86	1.52447	1.07837	2.03104	0	8.52218	0	2.62012	5.16089	15.2892	0.274709	0.228613	0.394224	0	68.1774	0	20.961	41.2871	122.314	2.19767	1.82891	3.15379
R.S 1370 Syn4	MPS8	4.6	0	13.9794	0	3.41703	6.83784	23.6632	0.355111	0.287636	0.172978	0	55.9178	0	13.6681	27.3513	94.6528	1.42045	1.15054	0.69191	0	8.39326	0	2.463	4.92324	14.2074	0.255964	0.243915	0.1343	0	67.1461	0	19.704	39.3859	113.659	2.04771	1.95132	1.0744
R.S 1370 Syn4	MPS9	4.6	0	13.1548	0	3.26261	6.98873	23.5983	0.456676	0.419928	0.218973	0	52.619	0	13.0504	27.9549	94.3931	1.8267	1.67971	0.875891	0	7.89812	0	2.35169	5.03189	14.1684	0.329172	0.356099	0.17001	0	63.185	0	18.8135	40.2551	113.347	2.63337	2.84879	1.36008
R.S 841 Sudanese	MPS10	4.6	0	13.4043	0	3.89218	7.31943	23.6708	0.539821	0.463438	0.233315	0	53.6174	0	15.5687	29.2777	94.683	2.15928	1.85375	0.933261	0	8.04797	0	2.80548	5.26999	14.2119	0.389103	0.392995	0.181146	0	64.3837	0	22.4439	42.1599	113.695	3.11283	3.14396	1.44917
R.S 841 Sudanese	MPS11	4.6	0	12.8074	0	3.34663	6.39729	20.6098	0.40872	0.487262	1.91384	0	51.2294	0	13.3865	25.5891	82.4392	1.63488	1.94905	7.65536	0	7.68954	0	2.41225	4.60605	12.3741	0.294606	0.413198	1.48591	0	61.5163	0	19.298	36.8484	98.993	2.35684	3.30559	11.8872
R.S 841 Sudanese	MPS12	4.6	0	11.9423	0	3.16167	6.36925	21.9047	0.338609	0.28109	0	0	47.7692	0	12.6467	25.477	87.6186	1.35443	1.12436	0	0	7.17016	0	2.27893	4.58586	13.1516	0.244069	0.238365	0	0	57.3613	0	18.2314	36.6869	105.212	1.95255	1.90692	0
R.S 1601 Tift	MPS13	4.7	0	12.5137	0	3.41592	6.79018	21.6318	0.346349	0.20446	0	0	50.0549	0	13.6637	27.1607	86.5272	1.3854	0.81784	0	0	7.51324	0	2.4622	4.88893	12.9877	0.249648	0.173382	0	0	60.1059	0	19.6976	39.1114	103.902	1.99719	1.38706	0
R.S 1601 Tift	MPS14	4.6	0	13.0145	0	3.50676	6.96687	21.3866	0.371392	0.278712	0	0	52.0582	0	14.027	27.8675	85.5464	1.48557	1.11485	0	0	7.81393	0	2.52767	5.01615	12.8405	0.2677	0.236348	0	0	62.5115	0	20.2214	40.1292	102.724	2.1416	1.89078	0
R.S 1601 Tift	MPS15	4.7	0	11.8099	0	2.96873	6.14317	20.1139	0.324963	0.211212	0	0	47.2396	0	11.8749	24.5727	80.4555	1.29985	0.844848	0	0	7.09067	0	2.13986	4.42309	12.0764	0.234233	0.179108	0	0	56.7254	0	17.1189	35.3847	96.6109	1.87387	1.43286	0
R.S 1594 Wealer	MPS16	4.8	0	13.4144	0	3.9961	7.05651	19.6531	0.374613	0.389528	0	0	53.6575	0	15.9844	28.226	78.6125	1.49845	1.55811	0	0	8.054	0	2.88039	5.08068	11.7997	0.270021	0.33032	0	0	64.432	0	23.0431	40.6455	94.3979	2.16017	2.64256	0
R.S 1594 Wealer	MPS17	4.8	0	13.5192	0	3.89363	6.70701	19.9466	0.301445	0.360666	0	0	54.0767	0	15.5745	26.828	79.7862	1.20578	1.44267	0	0	8.11691	0	2.80653	4.82905	11.9759	0.217281	0.305845	0	0	64.9353	0	22.4522	38.6324	95.8073	1.73825	2.44676	0
R.S 1594 Wealer	MPS18	4.6	0	12.173	0	3.74867	7.41919	19.0241	0.421108	0.410025	0	0	48.6918	0	14.9947	29.6768	76.0963	1.68443	1.6401	0	0	7.30864	0	2.70204	5.34182	11.4221	0.303535	0.347701	0	0	58.4691	0	21.6163	42.7345	91.3765	2.42828	2.78161	0
R.S 1731 Juar 20	MPS19	4.6	0	9.52967	0	2.47635	5.49006	20.7981	0.214754	1.01122	0	0	38.1187	0	9.90542	21.9602	83.1924	0.859017	4.04487	0	0	5.72162	0	1.78496	3.95284	12.4872	0.154795	0.857512	0	0	45.7729	0	14.2797	31.6227	99.8975	1.23836	6.8601	0
R.S 1731 Juar 20	MPS20	4.7	0	9.06047	0	1.92645	5.47187	20.3139	0.228329	0.978201	0	0	36.2419	0	7.7058	21.8875	81.2556	0.913315	3.91281	0	0	5.43991	0	1.38858	3.93975	12.1965	0.164579	0.829515	0	0	43.5193	0	11.1087	31.518	97.5718	1.31663	6.63612	0
R.S 1731 Juar 20	MPS21	4.6	0	9.68748	0	2.13029	5.56781	19.7736	0.231572	0.735833	0	0	38.7499	0	8.52116	22.2712	79.0944	0.926289	2.94333	0	0	5.81636	0	1.53551	4.00882	11.8721	0.166917	0.623987	0	0	46.5309	0	12.2841	32.0706	94.9766	1.33534	4.99189	0
		Monosaccharide ug/mg biomass
		fuc	ara	Rha	Gal	Glu	Xyl	Man	GalA	GluA
R.S 2199 Sudanese	Average	0.478878	82.1723	0	27.1902	47.0271	120.962	2.93226	2.62235	2.00076
R.S 2198 Sudanese	Average	0	68.6095	0	19.9398	39.3235	110.142	4.23692	2.86943	1.45172
R.S 1370 Syn4	Average	0	66.1695	0	19.8262	40.3094	116.44	2.29292	2.20967	1.86276
R.S 841 Sudanese	Average	0	61.0871	0	19.9911	38.5651	105.967	2.47407	2.78549	4.44547
R.S 1601 Tift	Average	0	59.7809	0	19.0126	38.2084	101.079	2.00422	1.57023	0
R.S 1594 Wealer	Average	0	62.6121	0	22.3706	40.6708	93.8605	2.1089	2.62364	0
R.S 1731 Juar 20	Average	0	45.2744	0	12.5575	31.7371	97.4819	1.29678	6.1627	0
		Monosaccharide ug/mg biomass
		fuc	ara	Rha	Gal	Glu	Xyl	Man	GalA	GluA
R.S 2199 Sudanese	SD	0.829441	21.409	0	10.5639	10.5614	10.4002	1.48255	0.537743	0.555863
R.S 2198 Sudanese	SD	0	7.10731	0	4.05488	5.12771	3.01913	2.53266	0.79336	0.375913
R.S 1370 Syn4	SD	0	2.63562	0	1.07893	0.951749	5.08934	0.304226	0.556867	1.12716
R.S 841 Sudanese	SD	0	3.53083	0	2.19008	3.11428	7.38015	0.588952	0.765145	6.48537
R.S 1601 Tift	SD	0	2.90672	0	1.66079	2.49781	3.91401	0.134004	0.278546	0
R.S 1594 Wealer	SD	0	3.59677	0	0.716885	2.0512	2.26375	0.347858	0.168224	0
R.S 1731 Juar 20	SD	0	1.5665	0	1.60306	0.293509	2.46169	0.0514489	1.02012	0
Variance analysis
fuc
Variable	N	R²	R² Aj	CV
fuc	21	0.3	0	458.26
Variance analysis (SC type III)
F.V.	SC	gl	CM	F	p-valor
Modelo.	0.59	6	0.1	1	0.4628
Sample Name	0.59	6	0.1	1	0.4628
Error	1.38	14	0.1
Total	1.97	20
Test:LSD Fisher Alfa=0.05 DMS=0.54914
Error: 0.0983 gl: 14
Sample Name	Mean	n	E.E.
R.S 1731 guan 20	0	3	0.18	A
R.S 1601 Tift	0	3	0.18	A
R.S 1594 Wealer	0	3	0.18	A
R.S 2198 Sudanese	0	3	0.18	A
R.S 1370 Syn4	0	3	0.18	A
R.S 841 Sudanese	0	3	0.18	A
R.S 2199 Sudanese	0.48	3	0.18	A
Means with the same letter are not significantly different (p> 0.05)
ara
Variable	N	R²	R² Aj	CV
ara	21	0.67	0.52	13.95
Variance analysis (SC type III)
F.V.	SC	gl	CM	F	p-valor
Modelo.	2202.91	6	367.15	4.65	0.0084
Sample Name	2202.91	6	367.15	4.65	0.0084
Error	1104.23	14	78.87
Total	3307.13	20
Test:LSD Fisher Alfa=0.05 DMS=15.55263
Error: 78.8734 gl: 14
Sample Name	Mean	n	E.E.
R.S 1731 guan 20	45.27	3	5.13	A
R.S 1601 Tift	59.78	3	5.13	A	B
R.S 841 Sudanese	61.09	3	5.13		B
R.S 1594 Wealer	62.61	3	5.13		B
R.S 1370 Syn4	66.17	3	5.13		B
R.S 2198 Sudanese	68.61	3	5.13		B	C
R.S 2199 Sudanese	82.17	3	5.13			C
Means with the same letter are not significantly different (p> 0.05)
Rha
Variable	N	R²	R² Aj	CV
Rha	21	sd	sd	sd
Variance analysis (SC type III)
F.V.	SC	gl	CM	F	p-valor
Modelo.	0	6	0	sd	sd
Sample Name	0	6	0	sd	sd
Error	0	14	0
Total	0	20
Gal
Variable	N	R²	R² Aj	CV
Gal	21	0.55	0.36	22.21
Variance analysis (SC type III)
F.V.	SC	gl	CM	F	p-valor
Modelo.	340.81	6	56.8	2.84	0.0503
Sample Name	340.81	6	56.8	2.84	0.0503
Error	279.7	14	19.98
Total	620.51	20
Test:LSD Fisher Alfa=0.05 DMS=7.82740
Error: 19.9783 gl: 14
Sample Name	Mean	n	E.E.
R.S 1731 guan 20	12.56	3	2.58	A
R.S 1601 Tift	19.01	3	2.58	A	B
R.S 1370 Syn4	19.83	3	2.58	A	B	C
R.S 2198 Sudanese	19.94	3	2.58	A	B	C
R.S 841 Sudanese	19.99	3	2.58	A	B	C
R.S 1594 Wealer	22.37	3	2.58		B	C
R.S 2199 Sudanese	27.19	3	2.58			C
Means with the same letter are not significantly different (p> 0.05)
Glu
Variable	N	R²	R² Aj	CV
Glu	21	0.53	0.33	12.09
Variance analysis (SC type III)
F.V.	SC	gl	CM	F	p-valor
Modelo.	364.37	6	60.73	2.67	0.0607
Sample Name	364.37	6	60.73	2.67	0.0607
Error	317.95	14	22.71
Total	682.32	20
Test:LSD Fisher Alfa=0.05 DMS=8.34552
Error: 22.7107 gl: 14
Sample Name	Mean	n	E.E.
R.S 1731 guan 20	31.74	3	2.75	A
R.S 1601 Tift	38.21	3	2.75	A	B
R.S 841 Sudanese	38.57	3	2.75	A	B
R.S 2198 Sudanese	39.32	3	2.75	A	B	C
R.S 1370 Syn4	40.31	3	2.75		B	C
R.S 1594 Wealer	40.67	3	2.75		B	C
R.S 2199 Sudanese	47.03	3	2.75			C
Means with the same letter are not significantly different (p> 0.05)
Xyl
Variable	N	R²	R² Aj	CV
Xyl	21	0.8	0.71	5.31
Variance analysis (SC type III)
F.V.	SC	gl	CM	F	p-valor
Modelo.	1775.82	6	295.97	9.24	0.0003
Sample Name	1775.82	6	295.97	9.24	0.0003
Error	448.3	14	32.02
Total	2224.12	20
Test:LSD Fisher Alfa=0.05 DMS=9.90964
Error: 32.0213 gl: 14
Sample Name	Mean	n	E.E.
R.S 1594 Wealer	93.86	3	3.27	A
R.S 1731 guan 20	97.48	3	3.27	A	B
R.S 1601 Tift	101.08	3	3.27	A	B	C
R.S 841 Sudanese	105.97	3	3.27		B	C
R.S 2198 Sudanese	110.14	3	3.27			C	D
R.S 1370 Syn4	116.44	3	3.27				D	E
R.S 2199 Sudanese	120.96	3	3.27					E
Means with the same letter are not significantly different (p> 0.05)
Man
Variable	N	R²	R² Aj	CV
Man	21	0.45	0.22	46.25
Variance analysis (SC type III)
F.V.	SC	gl	CM	F	p-valor
Modelo.	15.27	6	2.54	1.94	0.1444
Sample Name	15.27	6	2.54	1.94	0.1444
Error	18.39	14	1.31
Total	33.65	20
Test:LSD Fisher Alfa=0.05 DMS=2.00686
Error: 1.3133 gl: 14
Sample Name	Mean	n	E.E.
R.S 1731 guan 20	1.3	3	0.66	A
R.S 1601 Tift	2	3	0.66	A
R.S 1594 Wealer	2.11	3	0.66	A
R.S 1370 Syn4	2.29	3	0.66	A	B
R.S 841 Sudanese	2.47	3	0.66	A	B
R.S 2199 Sudanese	2.93	3	0.66	A	B
R.S 2198 Sudanese	4.24	3	0.66		B
Means with the same letter are not significantly different (p> 0.05)
GalA
Variable	N	R²	R² Aj	CV
GalA	21	0.87	0.81	21.84
Variance analysis (SC type III)
F.V.	SC	gl	CM	F	p-valor
Modelo.	39.04	6	6.51	15.38	<0.0001
Sample Name	39.04	6	6.51	15.38	<0.0001
Error	5.92	14	0.42
Total	44.97	20
Test:LSD Fisher Alfa=0.05 DMS=1.13901
Error: 0.4230 gl: 14
Sample Name	Mean	n	E.E.
R.S 1601 Tift	1.57	3	0.38	A
R.S 1370 Syn4	2.21	3	0.38	A	B
R.S 2199 Sudanese	2.62	3	0.38	A	B
R.S 1594 Wealer	2.62	3	0.38	A	B
R.S 841 Sudanese	2.79	3	0.38		B
R.S 2198 Sudanese	2.87	3	0.38		B
R.S 1731 guan 20	6.16	3	0.38			C
Means with the same letter are not significantly different (p> 0.05)
GluA
Variable	N	R²	R² Aj	CV
GluA	21	0.35	0.07	179.37
Variance analysis (SC type III)
F.V.	SC	gl	CM	F	p-valor
Modelo.	47.19	6	7.87	1.26	0.3368
Sample Name	47.19	6	7.87	1.26	0.3368
Error	87.56	14	6.25
Total	134.75	20
Test:LSD Fisher Alfa=0.05 DMS=4.37954
Error: 6.2543 gl: 14
Sample Name	Mean	n	E.E.
R.S 1731 guan 20	0	3	1.44	A
R.S 1601 Tift	0	3	1.44	A
R.S 1594 Wealer	0	3	1.44	A
R.S 2198 Sudanese	1.45	3	1.44	A	B
R.S 1370 Syn4	1.86	3	1.44	A	B
R.S 2199 Sudanese	2	3	1.44	A	B
R.S 841 Sudanese	4.45	3	1.44		B
Means with the same letter are not significantly different (p> 0.05)
