# Supplementary material for: Sudangrass, an alternative lignocellulosic feedstock for bioenergy in Argentina
Source: PLoS One. 2019 May 23;14(5):e0217435. doi: 10.1371/journal.pone.0217435 (PMC6532932; doi:10.1371/journal.pone.0217435)
Supplement: S4 Table — Saccharification values are expressed in nmol of reducing sugars/mg material.hour. (XLSX) [file pone.0217435.s004.xlsx]

## Sheet: Saccharification data
	Green = Water PT
	Purple = NaOH PT
	Non-soluble washed biomass
	Sample	Adjusted - nmol/mg material.hour								Average	SD
	R.S 2199 Sudanese	19.7216	20.5839	22.5436	25.9775	25.9806	21.7926	18.4795	21.0376	22.0146	2.73913
	R.S 2198 Sudanese	16.8473	13.7619	14.0296	14.7154					14.8386	1.39806
	R.S 1370 Syn4	23.7643	25.0155	23.1065	29.5515	21.6248	19.9711	17.2453	29.7224	23.7502	4.34989
	R.S 841 Sudanese	21.5198	23.1993	29.0937	26.8353	20.4452	20.6954	21.2723	22.277	23.1672	3.14407
	R.S 1601 Tift	23.7711	27.0716	18.0222	26.6559	24.1438	24.5242	23.9155	28.6932	24.5997	3.20106
	R.S 1594 Wealer	32.1359	26.6512	31.2173	34.4511					31.1139	3.27148
	R.S 1731 Juar 20	27.7929	26.2194	24.4922	29.0372	25.6505	26.7578	24.6792	19.8038	25.5541	2.77756
	R.S 2199 Sudanese	47.3414	41.5807	46.4324	47.8549	49.7098	39.9117	43.1306	45.0553	45.1271	3.35553
	R.S 2198 Sudanese	38.6493	43.2123	45.43	44.1321					42.8559	2.9483
	R.S 1370 Syn4	43.9416	43.1124	48.4153	47.6529	45.462	39.9684	41.9632	42.3319	44.106	2.89981
	R.S 841 Sudanese	56.9218	52.9474	52.8355	51.7568	49.7132	49.7154	50.1379	49.0691	51.6371	2.60032
	R.S 1601 Tift	48.8076	49.6496	51.7964	50.0648	42.7943	51.9104	47.9709		48.9992	3.09442
	R.S 1594 Wealer	53.7659	53.0773	55.9387	56.3762	57.4412	51.7664			54.7276	2.18933
	R.S 1731 Juar 20	43.8737	48.6277	47.1937	51.7706					47.8664	3.27701
	Soluble-washed Biomass
	Sample	Adjusted - nmol/mg material.hour				Average	SD
	R.S 2199 Sudanense	27.7263	33.135	31.931	33.9617	31.6885	2.76994
	R.S 2198 Sudanense	23.6376	16.2985	20.3889	21.4475	20.4431	3.07647
	R.S 1370 Syn4	31.4477	28.3751	28.0343	29.9501	29.4518	1.57059
	R.S 841 Sudanense	22.2033	21.7681	24.0648	29.0024	24.2596	3.31499
	R.S 1601 Tift	32.9584	28.9326	31.3619	39.495	33.187	4.51936
	R.S 1594 Wealer	33.9229	20.5044	42.6829	40.2483	34.3396	9.93494
	R.S 1731 Juar 20	31.2784	30.0837			30.6811	0.844799
	R.S 2199 Sudanense	52.1082	45.571	45.3535	48.5069	47.8849	3.16153
	R.S 2198 Sudanense	48.9314	43.5941	56.1585	50.0063	49.6726	5.1535
	R.S 1370 Syn4	51.3192	49.2642	49.4544	52.7604	50.6995	1.65747
	R.S 841 Sudanense	64.9809	57.6033	55.5226	63.3288	60.3589	4.51538
	R.S 1601 Tift	47.07	50.6225	49.8031	49.5374	49.2582	1.5302
	R.S 1594 Wealer	62.7039	63.4505	68.8498	69.5888	66.1482	3.57198
	R.S 1731 Juar 20	54.9099	49.6222	51.1719	49.8901	51.3985	2.43665
Modified table for statistical analysis
	Soluble-washed Biomass
Pretreatment	Sample	Adjusted - nmol/mg material.hour
Water PT	R.S 2199 Sudanense	27.7263
Water PT	R.S 2199 Sudanense	33.135			General & mixed linear models
Water PT	R.S 2199 Sudanense	31.931
Water PT	R.S 2199 Sudanense	33.9617
Water PT	R.S 2198 Sudanense	23.6376
Water PT	R.S 2198 Sudanense	16.2985			Specification of the model in R
Water PT	R.S 2198 Sudanense	20.3889
Water PT	R.S 2198 Sudanense	21.4475			mlm.modelo.026_Adjusted.nmol.mg.material.hour_REML<-gls(Adjusted.nmol.mg.material.hour~1+Pretreatment+Sample+Pretreatment:Sample
Water PT	R.S 1370 Syn4	31.4477			,method=\"REML\"
Water PT	R.S 1370 Syn4	28.3751			,na.action=na.omit
Water PT	R.S 1370 Syn4	28.0343			,data=mlm.modeloR.data25)
Water PT	R.S 1370 Syn4	29.9501
Water PT	R.S 841 Sudanense	22.2033			Results for the model: mlm.modelo.026_Adjusted.nmol.mg.material.hour_REML
Water PT	R.S 841 Sudanense	21.7681			Dependent variable: Adjusted - nmol/mg material.hour
Water PT	R.S 841 Sudanense	24.0648
Water PT	R.S 841 Sudanense	29.0024
Water PT	R.S 1601 Tift	32.9584			Measures to adjust the model
Water PT	R.S 1601 Tift	28.9326
Water PT	R.S 1601 Tift	31.3619			n	AIC	BIC	logLik	Sigma	R2_0
Water PT	R.S 1601 Tift	39.495			54	276.26	301.59	-123.13	4.16	0.93
Water PT	R.S 1594 Wealer	33.9229			AIC & BIC minors implies better
Water PT	R.S 1594 Wealer	20.5044
Water PT	R.S 1594 Wealer	42.6829
Water PT	R.S 1594 Wealer	40.2483
Water PT	R.S 1731 Juar 20	31.2784			Sequential hypotheses tests
Water PT	R.S 1731 Juar 20	30.0837
NaOH PT	R.S 2199 Sudanense	52.1082				numDF	F-value	p-value
NaOH PT	R.S 2199 Sudanense	45.571			(Intercept)	1	5450.08	<0.0001
NaOH PT	R.S 2199 Sudanense	45.3535			Pretreatment	1	471.52	<0.0001
NaOH PT	R.S 2199 Sudanense	48.5069			Sample	6	9.59	<0.0001
NaOH PT	R.S 2198 Sudanense	48.9314			Pretreatment:Sample	6	7.13	<0.0001
NaOH PT	R.S 2198 Sudanense	43.5941
NaOH PT	R.S 2198 Sudanense	56.1585		Tests of marginal hypotheses (empty)
NaOH PT	R.S 2198 Sudanense	50.0063
NaOH PT	R.S 1370 Syn4	51.3192
NaOH PT	R.S 1370 Syn4	49.2642			Adjusted.nmol.mg.material.hour - Medias ajustadas y errores estándares para Pretreatment
NaOH PT	R.S 1370 Syn4	49.4544			LSD Fisher (Alfa=0.05)
NaOH PT	R.S 1370 Syn4	52.7604			Procedure of correction of p-values: No
NaOH PT	R.S 841 Sudanense	64.9809
NaOH PT	R.S 841 Sudanense	57.6033			Pretreatment	Mean	E.E.
NaOH PT	R.S 841 Sudanense	55.5226			NaOH PT	53.63	0.79	A
NaOH PT	R.S 841 Sudanense	63.3288			Water PT	29.15	0.84		B
NaOH PT	R.S 1601 Tift	47.07			Means with the same letter are not significantly different (p> 0.05)
NaOH PT	R.S 1601 Tift	50.6225
NaOH PT	R.S 1601 Tift	49.8031
NaOH PT	R.S 1601 Tift	49.5374
NaOH PT	R.S 1594 Wealer	62.7039			Adjusted.nmol.mg.material.hour - Medias ajustadas y errores estándares para Sample
NaOH PT	R.S 1594 Wealer	63.4505			LSD Fisher (Alfa=0.05)
NaOH PT	R.S 1594 Wealer	68.8498			Procedimiento de corrección de p-valores: No
NaOH PT	R.S 1594 Wealer	69.5888
NaOH PT	R.S 1731 Juar 20	54.9099			Sample	Mean	E.E.
NaOH PT	R.S 1731 Juar 20	49.6222			R.S 1594 Wealer	50.24	1.47	A
NaOH PT	R.S 1731 Juar 20	51.1719			R.S 841 Sudanense	42.31	1.47		B
NaOH PT	R.S 1731 Juar 20	49.8901			R.S 1601 Tift	41.22	1.47		B
					R.S 1731 Juar 20	41.04	1.8		B
					R.S 1370 Syn4	40.08	1.47		B
					R.S 2199 Sudanense	39.79	1.47		B
					R.S 2198 Sudanense	35.06	1.47			C
					Means with the same letter are not significantly different (p> 0.05)
					Adjusted.nmol.mg.material.hour - Medias ajustadas y errores estándares para Pretreatment*Sample
					LSD Fisher (Alfa=0.05)
					Procedure of correction of p-values: No
					Pretreatment	Sample	Medias	E.E.
					NaOH PT	R.S 1594 Wealer	66.15	2.08	A
					NaOH PT	R.S 841 Sudanense	60.36	2.08	A
					NaOH PT	R.S 1731 Juar 20	51.4	2.08		B
					NaOH PT	R.S 1370 Syn4	50.7	2.08		B
					NaOH PT	R.S 2198 Sudanense	49.67	2.08		B
					NaOH PT	R.S 1601 Tift	49.26	2.08		B
					NaOH PT	R.S 2199 Sudanense	47.88	2.08		B
					Water PT	R.S 1594 Wealer	34.34	2.08			C
					Water PT	R.S 1601 Tift	33.19	2.08			C
					Water PT	R.S 2199 Sudanense	31.69	2.08			C
					Water PT	R.S 1731 Juar 20	30.68	2.94			C	D
					Water PT	R.S 1370 Syn4	29.45	2.08			C	D
					Water PT	R.S 841 Sudanense	24.26	2.08				D	E
					Water PT	R.S 2198 Sudanense	20.44	2.08					E
					Means with the same letter are not significantly different (p> 0.05)
