# Supplementary material for: Sudangrass, an alternative lignocellulosic feedstock for bioenergy in Argentina
Source: PLoS One. 2019 May 23;14(5):e0217435. doi: 10.1371/journal.pone.0217435 (PMC6532932; doi:10.1371/journal.pone.0217435)
Supplement: S5 Table — Columns show Days to Flowering, Days to Maturity, Panicle exertion, Tiller number, Plant height, and Productivity across accessions. (XLSX) [file pone.0217435.s005.xlsx]

## Sheet: Lignin
Sample number	Sample name	Lignin Vial number	Weight	Absorbance	%ABSL (acetyl bromide soluble lignin)	1 in 10 dil	% Lignin	Average	Standard Deviation
1	R.S 2199 Sudanese	L1	0.0036	0.3663	2866.2	28662	28.662	24.9429	4.04763		Sample	Average	Standard Deviation
1	R.S 2199 Sudanese	L2	0.0037	0.3354	2553.48	25534.8	25.5348				R.S 2199 Sudanese	24.9429	4.04763
1	R.S 2199 Sudanese	L3	0.0037	0.271	2063.19	20631.9	20.6319				R.S 2198 Sudanese	24.9352	1.57449
2	R.S 2198 Sudanese	L4	0.0036	0.3329	2604.85	26048.5	26.0485	24.9352	1.57449		R.S 1370 Syn4	27.3778	4.36917
2	R.S 2198 Sudanese	L5	0.0012	0.1668	3915.49	39154.9	39.1549				R.S 841 Sudanese	31.2833	4.23821
2	R.S 2198 Sudanese	L6	0.0037	0.3129	2382.19	23821.9	23.8219				R.S 1601 Tift	30.7616	4.0241
3	R.S 1370 Syn4	L7	0.0038	0.3556	2636.03	26360.3	26.3603	27.3778	4.36917		R.S 1594 Wealer	29.4065	1.17136
3	R.S 1370 Syn4	L8	0.0036	0.3017	2360.72	23607.2	23.6072				R.S 1731 guan 20	26.8542	7.87655
3	R.S 1370 Syn4	L9	0.0037	0.4225	3216.6	32166	32.166
4	R.S 841 Sudanese	L10	0.0036	0.3615	2828.64	28286.4	28.2864	31.2833	4.23821
4	R.S 841 Sudanese	L11	0.0036	0.4381	3428.01	34280.1	34.2801
4	R.S 841 Sudanese	L12	0.0004	0.1446	10183.1	101831	101.831
5	R.S 1601 Tift	L13	0.0037	0.3933	2994.29	29942.9	29.9429	30.7616	4.0241
5	R.S 1601 Tift	L14	0.0037	0.3574	2720.97	27209.7	27.2097
5	R.S 1601 Tift	L15	0.0032	0.3991	3513.2	35132	35.132
6	R.S 1594 Wealer	L16	0.0039	0.4257	3074.76	30747.6	30.7476	29.4065	1.17136
6	R.S 1594 Wealer	L17	0.0036	0.3653	2858.37	28583.7	28.5837
6	R.S 1594 Wealer	L18	0.0038	0.3897	2888.81	28888.1	28.8881
7	R.S 1731 guan 20	L19	0.0039	0.4234	3058.14	30581.4	30.5814	26.8542	7.87655
7	R.S 1731 guan 20	L20	0.0038	0.2402	1780.58	17805.8	17.8058
7	R.S 1731 guan 20	L21	0.0036	0.4112	3217.53	32175.3	32.1753
							Ignore due to low weight
Tabla con los dos datos en amarillo eliminados
Sample number	Sample name	Lignin Vial number	Weight	Absorbance	%ABSL (acetyl bromide soluble lignin)	1 in 10 dil	% Lignin
1	R.S 2199 Sudanese	L1	0.0036	0.3663	2866.2	28662	28.662
1	R.S 2199 Sudanese	L2	0.0037	0.3354	2553.48	25534.8	25.5348
1	R.S 2199 Sudanese	L3	0.0037	0.271	2063.19	20631.9	20.6319
2	R.S 2198 Sudanese	L4	0.0036	0.3329	2604.85	26048.5	26.0485
2	R.S 2198 Sudanese	L6	0.0037	0.3129	2382.19	23821.9	23.8219
3	R.S 1370 Syn4	L7	0.0038	0.3556	2636.03	26360.3	26.3603
3	R.S 1370 Syn4	L8	0.0036	0.3017	2360.72	23607.2	23.6072
3	R.S 1370 Syn4	L9	0.0037	0.4225	3216.6	32166	32.166
4	R.S 841 Sudanese	L10	0.0036	0.3615	2828.64	28286.4	28.2864
4	R.S 841 Sudanese	L11	0.0036	0.4381	3428.01	34280.1	34.2801
5	R.S 1601 Tift	L13	0.0037	0.3933	2994.29	29942.9	29.9429
5	R.S 1601 Tift	L14	0.0037	0.3574	2720.97	27209.7	27.2097
5	R.S 1601 Tift	L15	0.0032	0.3991	3513.2	35132	35.132
6	R.S 1594 Wealer	L16	0.0039	0.4257	3074.76	30747.6	30.7476
6	R.S 1594 Wealer	L17	0.0036	0.3653	2858.37	28583.7	28.5837
6	R.S 1594 Wealer	L18	0.0038	0.3897	2888.81	28888.1	28.8881
7	R.S 1731 guan 20	L19	0.0039	0.4234	3058.14	30581.4	30.5814
7	R.S 1731 guan 20	L20	0.0038	0.2402	1780.58	17805.8	17.8058
7	R.S 1731 guan 20	L21	0.0036	0.4112	3217.53	32175.3	32.1753
Análisis de la varianza
Variable	N	R²	R² Aj	CV
% Lignin	19	0.29	0	16.37
Cuadro de Análisis de la Varianza (SC tipo III)
F.V.	SC	gl	CM	F	p-valor
Modelo.	102.17	6	17.03	0.82	0.5782
Sample name	102.17	6	17.03	0.82	0.5782
Error	250.6	12	20.88
Total	352.77	18
Test:LSD Fisher Alfa=0.05 DMS=8.69098
Error: 20.8832 gl: 12
Sample name	Medias	n	E.E.
R.S 2198 Sudanese	24.94	2	3.23	A
R.S 2199 Sudanese	24.94	3	2.64	A
R.S 1731 guan 20	26.85	3	2.64	A
R.S 1370 Syn4	27.38	3	2.64	A
R.S 1594 Wealer	29.41	3	2.64	A
R.S 1601 Tift	30.76	3	2.64	A
R.S 841 Sudanese	31.28	2	3.23	A
Medias con una letra común no son significativamente diferentes (p > 0.05)

## Sheet: Sheet2
	Days to Flowering			Days to Maturity			Panicle exertion (cm)			Tiller number			Plant height (cm)			Productivity (Kg DM / ha)
Sample name		Average	Sandard deviation		Average	Sandard deviation		Average	Sandard deviation		Average	Sandard deviation		Average	Sandard deviation		Average	Sandard deviation
R.S 2199 Sudanense	75	75	1.29099	127	126.571	1.51186	10	10	1.1547	21	21	1.29099	220	220	1.1547	7354	7353.57	44.3127
R.S 2199 Sudanense	75			128			12			22			222			7430
R.S 2199 Sudanense	76			129			11			20			221			7392
R.S 2199 Sudanense	77			126			9			19			219			7315
R.S 2199 Sudanense	73			125			9			23			219			7315
R.S 2199 Sudanense	74			125			10			21			220			7354
R.S 2199 Sudanense	75			126			9			21			219			7315
R.S 2198 Sudanense	55	55.1429	1.34519	105	104.714	1.1127	8	8.14286	1.06904	16	16.1429	1.21499	210	210.286	1.38013	6971	6981.43	52.9114
R.S 2198 Sudanense	53			103			9			17			212			7047
R.S 2198 Sudanense	56			104			8			17			211			7009
R.S 2198 Sudanense	56			104			10			18			212			7047
R.S 2198 Sudanense	57			106			8			15			209			6932
R.S 2198 Sudanense	55			106			7			15			209			6932
R.S 2198 Sudanense	54			105			7			15			209			6932
R.S 1370 Syn4	52	51.8571	1.9518	105	104.571	1.71825	5	4.85714	0.690066	13	12.7143	1.70434	115	114.571	0.9759	3331	3314.57	37.3535		y = 38,312x - 1074,9
R.S 1370 Syn4	51			105			4			11			113			3254
R.S 1370 Syn4	50			104			4			11			115			3331
R.S 1370 Syn4	49			102			5			14			115			3331
R.S 1370 Syn4	53			103			6			15			116			3369
R.S 1370 Syn4	54			106			5			14			114			3293
R.S 1370 Syn4	54			107			5			11			114			3293
R.S 841 Sudanense	63	63.2857	1.79947	106	105.571	1.71825	5	5.42857	0.9759	15	14.7143	1.1127	150	150.286	1.49603	4672	4683	57.4862
R.S 841 Sudanense	67			109			6			14			150			4672
R.S 841 Sudanense	62			104			7			15			152			4749
R.S 841 Sudanense	63			105			5			14			149			4634
R.S 841 Sudanense	64			105			6			13			151			4710
R.S 841 Sudanense	62			104			4			16			148			4595
R.S 841 Sudanense	62			106			5			16			152			4749
R.S 1601 Tift	57	56.5714	1.51186	101	100.714	1.1127	7	7.14286	1.06904	13	12.8571	1.67616	165	165.429	1.51186	5247	5263.29	58.0021
R.S 1601 Tift	56			100			9			11			168			5362
R.S 1601 Tift	57			102			6			11			166			5285
R.S 1601 Tift	54			99			6			12			165			5247
R.S 1601 Tift	56			100			7			13			163			5170
R.S 1601 Tift	57			101			8			15			166			5285
R.S 1601 Tift	59			102			7			15			165			5247
R.S 1594 Wealer	60	60.4286	1.90238	112	112.429	2.29907	3	2.85714	0.690066	9	9	1.63299	150	149.714	1.25357	4672	4661.14	48.1679
R.S 1594 Wealer	61			115			3			7			150			4672
R.S 1594 Wealer	63			115			2			11			148			4595
R.S 1594 Wealer	62			111			3			9			149			4634
R.S 1594 Wealer	58			111			2			11			150			4672
R.S 1594 Wealer	61			114			4			9			152			4749
R.S 1594 Wealer	58			109			3			7			149			4634
R.S 1731 Juar 20	62	61.5714	1.71825	110	109.714	1.25357	10	9.85714	1.34519	15	15	1.29099	200	200	1.82574	6588	6587.57	69.8352
R.S 1731 Juar 20	61			108			8			16			198			6511
R.S 1731 Juar 20	63			110			9			15			198			6511
R.S 1731 Juar 20	64			112			10			13			201			6626
R.S 1731 Juar 20	59			109			11			14			201			6626
R.S 1731 Juar 20	60			109			9			15			199			6549
R.S 1731 Juar 20	62			110			12			17			203			6702
Variance analysis
Days to Flowering
Variable	N	R²	R² Aj	CV
Days to Flowering	49	0.95	0.95	2.75
Variance analysis (SC type III)
F.V.	SC	gl	CM	F	p-valor
Model	2365.84	6	394.31	142.42	<0.0001
Sample name	2365.84	6	394.31	142.42	<0.0001
Error	116.29	42	2.77
Total	2482.12	48
Test:LSD Fisher Alfa=0.05 DMS=1.79491
Error: 2.7687 gl: 42
Sample name	Mean	n	E.E.
R.S 1370 Syn4	51.86	7	0.63	A
R.S 2198 Sudanense	55.14	7	0.63		B
R.S 1601 Tift	56.57	7	0.63		B
R.S 1594 Wealer	60.43	7	0.63			C
R.S 1731 Juar 20	61.57	7	0.63			C	D
R.S 841 Sudanense	63.29	7	0.63				D
R.S 2199 Sudanense	75	7	0.63					E
Means with the same letter are not significantly different (p> 0.05)
Days to Maturity
Variable	N	R²	R² Aj	CV
Days to Maturity	49	0.97	0.96	1.45
Variance analysis (SC type III)
F.V.	SC	gl	CM	F	p-valor
Model	3074.2	6	512.37	204.67	<0.0001
Sample name	3074.2	6	512.37	204.67	<0.0001
Error	105.14	42	2.5
Total	3179.35	48
Test:LSD Fisher Alfa=0.05 DMS=1.70675
Error: 2.5034 gl: 42
Sample name	Mean	n	E.E.
R.S 1601 Tift	100.71	7	0.6	A
R.S 1370 Syn4	104.57	7	0.6		B
R.S 2198 Sudanense	104.71	7	0.6		B
R.S 841 Sudanense	105.57	7	0.6		B
R.S 1731 Juar 20	109.71	7	0.6			C
R.S 1594 Wealer	112.43	7	0.6				D
R.S 2199 Sudanense	126.57	7	0.6					E
Means with the same letter are not significantly different (p> 0.05)
Panicle exertion (cm)
Variable	N	R²	R² Aj	CV
Panicle exertion (cm)	49	0.87	0.85	14.84
Variance analysis (SC type III)
F.V.	SC	gl	CM	F	p-valor
Model	298.49	6	49.75	47.49	<0.0001
Sample name	298.49	6	49.75	47.49	<0.0001
Error	44	42	1.05
Total	342.49	48
Test:LSD Fisher Alfa=0.05 DMS=1.10409
Error: 1.0476 gl: 42
Sample name	Mean	n	E.E.
R.S 1594 Wealer	2.86	7	0.39	A
R.S 1370 Syn4	4.86	7	0.39		B
R.S 841 Sudanense	5.43	7	0.39		B
R.S 1601 Tift	7.14	7	0.39			C
R.S 2198 Sudanense	8.14	7	0.39			C
R.S 1731 Juar 20	9.86	7	0.39				D
R.S 2199 Sudanense	10	7	0.39				D
Means with the same letter are not significantly different (p> 0.05)
Tiller number
Variable	N	R²	R² Aj	CV
Tiller number	49	0.87	0.85	9.91
Variance analysis (SC type III)
F.V.	SC	gl	CM	F	p-valor
Model	569.67	6	94.95	46.06	<0.0001
Sample name	569.67	6	94.95	46.06	<0.0001
Error	86.57	42	2.06
Total	656.24	48
Test:LSD Fisher Alfa=0.05 DMS=1.54870
Error: 2.0612 gl: 42
Sample name	Mean	n	E.E.
R.S 1594 Wealer	9	7	0.54	A
R.S 1370 Syn4	12.71	7	0.54		B
R.S 1601 Tift	12.86	7	0.54		B
R.S 841 Sudanense	14.71	7	0.54			C
R.S 1731 Juar 20	15	7	0.54			C
R.S 2198 Sudanense	16.14	7	0.54			C
R.S 2199 Sudanense	21	7	0.54				D
Means with the same letter are not significantly different (p> 0.05)
Plant height (cm)
Variable	N	R²	R² Aj	CV
Plant height (cm)	49	1	1	0.81
Variance analysis (SC type III)
F.V.	SC	gl	CM	F	p-valor
Model	62002.8	6	10333.8	5311.43	<0.0001
Sample name	62002.8	6	10333.8	5311.43	<0.0001
Error	81.71	42	1.95
Total	62084.5	48
Test:LSD Fisher Alfa=0.05 DMS=1.50463
Error: 1.9456 gl: 42
Sample name	Mean	n	E.E.
R.S 1370 Syn4	114.57	7	0.53	A
R.S 1594 Wealer	149.71	7	0.53		B
R.S 841 Sudanense	150.29	7	0.53		B
R.S 1601 Tift	165.43	7	0.53			C
R.S 1731 Juar 20	200	7	0.53				D
R.S 2198 Sudanense	210.29	7	0.53					E
R.S 2199 Sudanense	220	7	0.53						F
Means with the same letter are not significantly different (p> 0.05)
Productivity (Kg DM / ha)
Variable	N	R²	R² Aj	CV
Productivity (Kg DM / ha)..	49	1	1	0.96
Variance analysis (SC type III)
F.V.	SC	gl	CM	F	p-valor
Model	9.09966e+07	6	1.51661e+07	5301.63	<0.0001
Sample name	9.09966e+07	6	1.51661e+07	5301.63	<0.0001
Error	120147	42	2860.65
Total	9.11167e+07	48
Test:LSD Fisher Alfa=0.05 DMS=57.69481
Error: 2860.6463 gl: 42
Sample name	Mean	n	E.E.
R.S 1370 Syn4	3314.57	7	20.22	A
R.S 1594 Wealer	4661.14	7	20.22		B
R.S 841 Sudanense	4683	7	20.22		B
R.S 1601 Tift	5263.29	7	20.22			C
R.S 1731 Juar 20	6587.57	7	20.22				D
R.S 2198 Sudanense	6981.43	7	20.22					E
R.S 2199 Sudanense	7353.57	7	20.22						F
Means with the same letter are not significantly different (p> 0.05)
